# Supplementary material for: Connexinplexity: the spatial and temporal expression of connexin genes during vertebrate organogenesis
Source: G3 (Bethesda). 2022 Mar 24;12(5):jkac062. doi: 10.1093/g3journal/jkac062 (PMC9073686; doi:10.1093/g3journal/jkac062)
Supplement: jkac062_Supp_Table3 [file jkac062_supp_table3.xlsx]

## Sheet: Sheet1
Updated Cluster	Germ Layer	Tissue	Cell type	Subtype	top16 most differentially expressed genes
1	Endoderm	Liver	Hepatocyte		ccl39.2	zgc:174260	zgc:171534	si:dkey-96f10.1	masp2	cbln5	BX548078.1	si:ch73-15n24.1	c3a.5	ahsg1	serpina7	si:ch211-113d11.5	itih3b	cbln9	ebi3	acot16
2	Endoderm	Liver	Hepatocyte		si:ch1073-280e3.1	LOC100006895	si:ch1073-126c3.2	adgrl1.1	cpb2	si:ch211-270n8.1	zgc:153913	adamts13	sult3st2	si:ch211-170d8.5	leg1.2	si:ch211-284e20.8	c3a.2	masp2	hbl4	LOC110437705
3	Endoderm	Intestine	Intesinal epithelial cell	Intestinal bulb, enterocyte?	cpo	enpp7.1	wu:fa56d06	ace2	chs1	sult1st2	zgc:77748	si:ch211-113d11.6	slc6a19b	aoc1	slc15a1a	mbl2	alpi.2	slc6a19a.1	LOC103908636	XLOC-039668
4	Mesoderm	Muscle	Skeletal muscle	Slow muscle cell	gjd4	smyhc3	CU633479.2	LOC103910269	si:ch211-28p3.4	smyhc2	chrnb1l	LO018250.1	mylk3	tnni1d	ryr1a	myh7bb	si:dkeyp-68b7.10	klhl41a	hhatlb	LOC110440135
5	Mesoderm	Muscle	Skeletal muscle	Slow muscle cell	tnni1d	tnnt2e	smyhc2	LOC110440135	LO018250.1	mybpc3	ryr1a	myh7bb	hhatlb	myoz2b	tnni1c	myoz3a	BX248497.1	tnni4b.2	hspb11	zgc:86709
6	Mesoderm	Muscle	Cephalic muscle		tnni2a.2	fhl5	FO704758.1	myhb	sync	tnni2a.1	mybpc1	smpdl3b	zgc:136908	ankrd24	myoz3a	mylk4a	fhl1a	camk2a	klhl41a	mlip
7	Mesoderm	Muscle	Skeletal muscle	Fast muscle cell	aqp4	xirp2b	dhrs7ca	limd1b	wfs1a	tgm2a	klhl40b	obscnb	obsl1a	znf648	myhc4	obsl1b	cacna1sb	tmx2a	cmya5	casq1a
8	Mesoderm	Muscle	Skeletal muscle	Fast muscle cell	XLOC-001298	XLOC-040452	dhrs7ca	LOC110439535	tgm2a	mss51	tmx2a	alpk3a	obsl1a	obscnb	XLOC-029303	cmya5	LOC110439264	gja2	smyd1b	smyd2b
9	Mesoderm	Muscle	Skeletal muscle	Fast muscle cell	klhl38b	igfn1.3	LOC103910736	ankrd1b	mylk4a	prkg1b	pfkma	CU693479.1	hsc70	wu:fj49a02	ampd1	gmpr	CABZ01061524.1	CR354556.3	tnni2b.2	atp2a1l
10	Mesoderm	Muscle	Skeletal muscle	Fast muscle cell	capn3b	gmpr	hsc70	pfkmb	CU693479.1	cdnf	CABZ01061524.1	znf648	igfn1.1	casq1a	cacna1sb	glra4a	synpo2la	rtn2b	ampd1	dhrs7cb
11	Mesoderm	Muscle	Skeletal muscle	Fast muscle cell	capn3b	XLOC-040452	gmpr	LOC110439535	pfkmb	CU693479.1	hsc70	cdnf	CABZ01061524.1	znf648	igfn1.1	LOC110439264	casq1a	dhrs7cb	synpo2la	myoz1a
12	Ectoderm	Central Nervous System	Neuron	Retinal, differentiating neurons, epiphysis?	rom1a	ndufs8b	guca1b	rhol	cnga1a	cabp4	grk1a	rgs9bp	zgc:162144	pde6ga	unc119.2	cnga1b	si:dkey-23o4.6	CABZ01084566.1	pde6a	pde6b
13	Ectoderm	Retina	Photoreceptor		si:rp71-39b20.4	gabra6a	impg2a	grk1b	rgs9a	si:cabz01076231.1	si:ch73-6k14.2	cnga3b	cngb3.2	slc1a2a	XLOC-043741	gucy2d	si:ch1073-303d10.1	sv2ba	cdhr1a	ankrd33aa
14	Ectoderm	Retina	Photoreceptor		gucy2f	rom1a	impg1a	grk1a	rhol	ndufs8b	cngb1a	cnga1a	cabp4	si:rp71-39b20.4	rp1l1b	zgc:77752	guca1b	rgs9bp	zgc:162144	pde6ga
15	Ectoderm	Pineal gland	Epiphysis		rdh20	pip4k2cb	lpar4	CR792417.1	best1	slc7a8b	selenou1b	slc16a5b	inpp5kb	slc13a4	tmem72	slc4a5b	msnb	rbp1	slc16a8	trpm1a
16	Endoderm	Pancreas	Pancreatic epsilon cell		si:dkey-266f7.9	sycn.3	si:ch211-255i20.3	tmed6	c6ast3	BX908782.1	endou	si:ch211-163l21.8	cpa4	pdia2	cel.2	si:dkey-14d8.7	si:ch211-240l19.6	cpa1	zgc:92137	cel.1
17	Mesoderm	Myeloid lineage	Monocyte	Macrophage	si:dkey-1c7.2	si:ch211-105n15.1	spic	LOC108190082	LOC103909439	si:dkeyp-82a1.4	si:ch211-225k7.5	FP085399.5	si:ch73-343g19.4	il1fma	zgc:123107	FP085399.2	si:ch73-359m17.7	crfb15	CU914776.2	BX004816.1
18	Mesoderm	Myeloid lineage	Leukocyte	Neutrophil	si:dkey-238m4.4	si:ch211-8c17.2	si:ch211-286b5.8	itln1	LOC103908620	si:ch211-9d9.8	CR354540.1	si:ch73-343l4.8	si:ch211-276a23.5	ch25hl2	si:dkey-27h10.2	scpp8	ctss1	cfbl	si:ch211-67e16.3	si:dkey-19b23.14
19	Mesoderm	Myeloid lineage	Monocyte	Macrophage	marco	c1qb	itgae.1	ccl34a.4	gja13.2	ccl35.1	mrc1b	havcr1	c1qc	cmklr1	grna	mpeg1.1	cxcr3.2	LOC101882264	rnaset2l	CABZ01073834.1
20	Mesoderm	Myeloid lineage	Monocyte	Macrophage	si:ch211-194m7.4	gpr84	entpd2a.1	dicp3.1	si:ch73-343l4.8	si:ch73-343l4.2	slc2a6	si:dkey-27h10.2	zgc:173915	gja13.2	CABZ01001434.1	si:ch211-243a20.4	ccl34a.4	si:ch211-193e13.5	card9	cybb
21	Mesoderm	Spleen	Spleen mesoderm		saa	si:ch1073-110a20.7	irak3	cxcl8a	steap4	snap23.2	si:ch211-132p1.3	XLOC-033137	hamp	cxcr3.3	BX248082.1	si:dkey-23i12.7	thbs1a	BX908782.2	si:cabz01101003.1	fstl3
22	Mesoderm	Spleen	Spleen epithelial cells?		il11a	ggt1a	cd44a	si:dkey-19b23.14	mmp13a	scpp8	csf3b	LOC100536983	ms4a17a.4	slc2a3b	si:ch1073-110a20.7	CR762483.1	ltb4r	cyp7a1	RGS13 (1 of many)	ms4a17a.1
23	Ectoderm	Integument	Epidermis	Fin basal cells	sp6	and3	msx2a	alpi.1	vcana	frem1a	emilin2b	frem2a	fmodb	arhgef25b	and1	hapln3	si:dkey-178e17.3	si:ch211-243g18.2	CU469568.1	cpa6
24	Ectoderm	Integument	Epidermis	Basal cells	adamtsl7	mslna	si:ch211-251f6.6	and3	zgc:123217	fmodb	dlx2b	si:dkey-178e17.3	si:ch73-329n5.1	LOC100535095	and1	cemip	LOC108190590	frem1a	rhcgl1	im:7150988
25	Ectoderm	Integument	Epidermis	Fin basal cells	cxl34b.11	epgn	mmp30	si:dkey-102c8.3	zgc:101810	si:ch1073-406l10.2	zgc:86896	cldn1	zgc:92360	tp63	col14a1b	itgb1b.1	ecrg4b	tspan33a	gstm.3	aqp3a
26	Ectoderm	Integument	Epidermis	Basal cells	gjc4a.2	RGS13 (1 of many)	col17a1a	plek2	mmp30	si:ch211-76l23.4	cxl34b.11	si:ch73-173h19.3	epgn	CR855337.1	ucp3	eevs	si:dkey-102c8.3	col14a1b	timp4.3	zgc:85932
27	Ectoderm	Integument	Epidermis	Fin basal cells	mgarp	si:ch211-76l23.4	col17a1a	plek2	mmp30	cxl34b.11	epgn	eevs	CR855337.1	cckb	ucp3	zgc:101810	si:ch211-202f3.3	si:dkey-164f24.2	si:dkey-102c8.3	col14a1b
28	Ectoderm	Integument	Epidermis	Basal cells	nansb	lamb4	itgb3a	col7a1	zgc:112964	cyp17a1	epgn	kera	si:dkey-102c8.3	si:ch211-202f3.3	nos1	col14a1b	itgb1b.1	ecrg4b	itgb1b.2	hcls1
29	Ectoderm	Integument	Epidermis	Basal cells	col17a1a	si:dkey-95h12.1	lamb4	paplna	gpr31	lrata	zgc:113223	itgb3a	CU469568.1	si:ch211-202f3.3	epgn	kera	col7a1	cxl34b.11	itgb1b.2	si:dkey-102c8.3
30	Ectoderm	Integument	Epidermis	Basal cells	BX649384.3	cyp26a1	arhgef25b	lrata	CABZ01040998.1	mocs2	CU469568.1	mmp30	itgb3a	thbs2b	mir205	si:dkey-102c8.3	col7a1	abi3b	capn8	si:ch211-202f3.3
31	Ectoderm	Integument	Epidermis	Fin basal cells	lrata	mir205	lamb4	myof	si:ch211-202f3.3	kera	vgll4l	col7a1	si:dkey-102c8.3	zgc:101810	itgb3a	myo1eb	ecrg4b	zgc:171775	zgc:86896	itgb1b.1
32	Ectoderm	Integument	Epidermis	Basal cells	si:dkey-117n7.5	thbs3a	col5a3b	lamb4	lrata	mir205	fabp7b	itgb3a	col7a1	mocs2	col7a1l	si:dkey-102c8.3	zgc:101810	zgc:171775	myo1eb	vgll4l
33	Ectoderm	Integument	Periderm	Mucosal	LOC110438378	muc5.1	si:dkey-65b12.6	si:dkey-246j7.1	cracr2b	p2rx1	BX000438.2	si:dkey-188i13.6	pou2f3	ca15c	zmp:0000001031	zgc:153932	LOC100535095	cyldb	foxa3	LOC108190590
34	Ectoderm	Integument	Integument Gill?	Gill	si:dkey-239b22.2	si:dkey-7c18.24	zmp:0000001031	muc13a	LOC108190590	tmem176l.3b	si:dkey-79f11.7	si:dkey-193p11.2	LOC407643	CABZ01027551.1	si:ch73-184c24.1	slc14a2	ptgs2b	si:ch211-250e5.2	XLOC-011066	fam129aa
35	Ectoderm	Integument	Integument Gill?	Gill	si:ch73-329n5.1	CABZ01051602.1	LOC100535095	ca15c	CU914622.2	si:dkey-187j14.4	zgc:153932	si:dkey-30c15.2	si:dkey-175d9.2	LOC108190590	si:dkey-79f11.7	zgc:194007	rhcgl1	cyldb	XLOC-011066	tmem176l.3b
36	Ectoderm	Integument	Integument Gill?	Gill	zgc:153932	cyldb	zmp:0000001031	si:dkey-187j14.4	si:dkey-202l22.6	si:ch73-329n5.1	LOC108190590	LOC100535095	XLOC-011066	slc14a2	rhcgl1	zgc:172075	si:dkey-79f11.7	ifi46	tmem176l.3b	rhcga
37	Ectoderm	Integument	Integument Gill?	Gill	CABZ01051602.1	CU914622.2	zgc:153932	si:ch73-329n5.1	cyldb	si:dkey-202l22.6	LOC108190590	si:ch211-197e7.1	slc14a2	rhcgl1	tmem176l.3b	LOC100535170	xkr8.2	CABZ01027551.1	zgc:172075	rhcga
38	Ectoderm	Integument	Integument Ionocyte	NCC Ionocyte	si:dkey-189h5.6	atp1a1a.3	trim35-12	atp1a1a.2	foxi3b	si:ch73-359m17.9	gsto1	BX000438.2	si:ch211-270g19.5	LOC799574	atp1b1b	zgc:153932	si:dkey-33i11.4	LOC108190590	si:dkey-202l22.6	si:ch73-31d8.2
39	Ectoderm	Integument	Integument	Ionocyte?	ponzr10	zgc:165423	LOC100331080	pkhd1l1	ca15c	krt1-19d	ponzr3	cyldb	LOC100535095	LOC100535170	LOC108190590	CABZ01039859.1	ponzr5	tmem176l.3b	rhcga	XLOC-011066
40	Ectoderm	Integument	Periderm	Mucosal?	si:dkey-239b22.2	muc13a	si:dkey-9l20.3	si:ch211-153b23.4	si:ch211-264e16.1	krt1-19d	he1.3	si:dkey-56i24.1	mia	krt99	tgm1l4	duox	drd5a	b3gnt3.3	si:ch211-202h22.8	si:ch211-147d7.5
41	Ectoderm	Integument	Periderm		ponzr5	zgc:194839	zgc:112964	zgc:153665	mir203a	evplb	svopl	pkp1b	si:ch73-347e22.8	capn9	btr12	evpla	si:cabz01007794.1	si:ch211-153b23.5	elovl7b	dbnla
42	Ectoderm	Integument	Periderm		he1.3	si:ch211-202h22.8	tgm1l4	si:ch211-147d7.5	phospho1	si:ch211-232i5.1	zgc:194679	b3gnt3.3	zgc:112964	si:ch211-225b10.3	krt99	hhla2b.2	rab25a	uox	ftr86	nos1
43	Ectoderm	Integument	Periderm		duox	si:ch211-161h7.8	b3gnt3.3	zgc:112964	cyp17a1	b3gnt3.1	ftr86	si:ch211-229n2.7	tgm1l4	rab25a	si:dkey-125i10.3	casp3b	zgc:194839	zgc:153665	BX901957.1	scamp2l
44	Ectoderm	Integument	Periderm		CABZ01044023.1	si:ch1073-190k2.1	CABZ01067657.1	si:dkey-73p2.2	si:ch1073-340i21.3	jac10	si:ch73-196i15.3	ftr86	zgc:112964	ch25hl1.1	LOC407643	plekhf1	b3gnt3.1	b3gnt3.3	zgc:194679	si:dkey-125i10.3
45	Ectoderm	Integument	Periderm		si:dkey-239b22.2	ponzr4	si:dkey-9l20.3	muc13a	wu:fj05g07	si:dkey-56i24.1	si:ch211-153b23.4	drd5a	ponzr3	b3gnt3.3	si:dkey-76k16.5	zgc:112964	si:dkey-152b24.7	rab25a	b3gnt3.1	cyp17a1
46	Ectoderm	Integument	Periderm		CABZ01044023.1	si:ch1073-190k2.1	si:dkey-239b22.2	CABZ01067657.1	KCNJ15	CABZ01072077.1	jac10	si:dkey-9l20.3	si:ch1073-340i21.3	si:dkey-56i24.1	muc13a	ponzr3	drd5a	zgc:112964	zgc:64106	b3gnt3.3
47	Ectoderm	Integument	Integument Ionocyte	NaK Ionocyte	kcnj1a.6	kcnj1a.2	kcnj1a.5	foxi3b	CU914776.2	sstr5	atp1a1a.2	BX000438.2	LOC799574	mal2	si:ch211-270g19.5	atp1b1b	dmrt2a	CR786562.1	nipal4	si:dkeyp-72e1.7
48	Ectoderm	Integument	Integument Ionocyte	vH Ionocyte	si:dkey-192d15.2	etf1a	ceacam1	gcm2	foxi3a	slc4a1b	KCNJ15	prg4a	agrp	ca15a	si:ch73-359m17.5	zgc:193726	CDK18	foxi3b	zgc:56622	si:ch211-270g19.5
49	Ectoderm	Integument	Taste bud		si:dkeyp-92c9.4	zgc:194948	muc5.3	muc5f	zgc:136963	ceacam1	CABZ01068499.1	gbgt1l1	si:dkey-246j7.1	gstp2	zgc:165423	prss60.2	ponzr6	mfsd4aa	trim108	si:dkey-188i13.6
50	Unclear	Placode-related, epithelial, gonad?	Pronephros epi?		gfral	si:ch211-256e16.6	CABZ01073083.1	vill	zgc:101731	gbgt1l3	CR759836.1	gng8	si:ch211-130m23.2	gcnt7	prr15la	grp	stard15	zgc:123295	tph1b	pou2f3
51	Ectoderm	Integument	Epidermis	Fin basal cells	si:ch211-256e16.6	gfral	gng8	prr15la	grp	CR759836.1	si:ch211-130m23.2	gcnt7	tph1b	zgc:123295	pou2f3	slc29a4	CT573383.1	itpr3	lrata	myof
52	Ectoderm	Neural crest	Xanthophore1		XLOC-016325	bscl2l	zgc:113337	si:dkey-251i10.2	aox5	cax1	slc22a7a	sprb	tmem130	LOC103910009	slc2a11b	mocos	slc2a15a	mlphb	si:zfos-1069f5.1	tspan10
53	Ectoderm	Neural crest	Xanthophore		oacyl	cyb561a3b	zgc:113142	bscl2l	plin6	zgc:113337	si:dkey-251i10.2	tmem130	aox5	slc22a7a	cax1	opn8b	opn5	slc2a11b	si:zfos-1069f5.1	LOC103910009
54	Ectoderm	Neural crest	Iridiphore		si:ch73-89b15.3	CR318624.2	CT737162.3	tmem179b	si:ch211-38m6.6	si:ch211-256m1.8	unm-sa821	akap12a	ltk	gpnmb	zgc:110789	si:dkey-197i20.6	apoda.1	emp3b	tcirg1a	lypc
55	Ectoderm	Retina	Epithelial	Retinal pigmented epithelium	cracr2ab	pmelb	msnb	oca2	slc24a5	tyr	tspan10	sytl2b	slc6a6a	rlbp1a	tyrp1a	mitfa	fabp11b	mb	dct	rab38
56	Ectoderm	Neural crest	Melanophore2		slc38a11	mchr2	mc1r	si:ch73-389b16.1	zgc:91968	zdhhc2	opn5	CDK18	aadac	oca2	slc24a4a	slc24a5	tyr	mlpha	emp3b	tspan10
57	Ectoderm	Neural crest	Melanophore1		si:ch211-108c6.2	opn5	si:ch73-389b16.1	crestin	zgc:91968	oca2	slc24a5	tyr	tspan10	si:ch73-156l6.2	mitfa	cdk15	rab38	si:ch211-243a20.3	FP085398.1	CABZ01048402.2
58	Mesoderm	Hypoblast	Hatching gland		LOC108180223	XLOC-004568	LOC108191709	tmprss9	vtcn1	si:dkey-26g8.4	LO017965.1	fmn1	sb:cb470	CT033796.1	si:ch211-171h4.6	mctp2b	si:ch211-163l21.8	stard15	zgc:123295	zgc:158403
59	Mesoderm	Kidney	Convoluted tubule?		LOC101883320	si:dkey-194e6.1	slc5a9	pdzk1ip1	prr15lb	zgc:101040	aqp8b	si:ch211-193l2.10	npr1b	slc26a1	si:ch73-185c24.2	si:rp71-17i16.6	bin2a	pdzk1	eps8l3b	cdh17
60	Endoderm	Intestine	Intesinal epithelial cell	Mid?	si:ch211-202h22.9	gpa33b	zgc:77748	cdx1b	anpepb	calml4a	anxa2b	cldn15la	eps8l3b	si:ch211-137i24.10	wu:fb59d01	muc13b	anks4b	zgc:172079	si:dkeyp-73b11.8	vil1
61	Ectoderm	Neural crest	Cranial neural crest	Cartilage	pcolceb	ninj2	emilin3a	acana	wisp3	matn1	snorc	chad	si:dkey-6n6.1	ptgdsa	mia	col8a2	si:ch211-106h11.3	tnxba	ucmab	ppp1r1c
62	Ectoderm	Neural crest	Cranial neural crest	Cartilage	CLEC3A	itih1	pcolceb	cthrc1b	arsia	LOC100330861	wisp3	acana	matn1	si:dkey-31g6.6	tnxba	si:dkey-6n6.1	zgc:162879	snorc	otos	AL929222.2
63	Mesoderm	Connective tissue	Osteoblast		panx3	bgna	si:ch211-106n13.3	entpd5a	sgms2a	ifitm5	tmem119a	spp1	enam	slc8a4b	col10a1a	loxl4	sod3b	cd81b	plcd3b	ppfibp2a
64	Mesoderm	Pectoral fin bud	Apical epidermal ridge?		agtr1b	LOC100535130	c1qtnf5	si:ch211-14k19.8	hoxa13b	mmp11a	mxra8a	and1	adgrg6	ptx3a	si:ch211-76l23.4	CABZ01074130.1	ucp1	colgalt2	pah	notum1b
65	Mesoderm	Pectoral fin bud			LOC100535130	c1qtnf5	and1	CABZ01074130.1	and2	ttc36	hpdb	angptl7	mxra8b	prrx1b	ms4a17a.7	hgd	prrx1a	msx2b	si:ch1073-291c23.2	slc16a10
66	Mesoderm	Pectoral fin bud			LOC100535130	c1qtnf5	hoxa13a	hoxa13b	hoxc13b	si:ch211-14k19.8	and1	CABZ01074130.1	mxra8a	fbln1	ptx3a	mxra5b	colgalt2	im:7150988	and2	sypl1
67	Endoderm	Intestine	Intesinal epithelial cell		cbln11	angptl3	fga	agxta	cp	cfb	ambp	hao1	cfhl4	rbp2b	si:ch73-281k2.5	zgc:112265	grhprb	serpinc1	serpinf2b	hpda
68	Unclear	Mesenchyme-related, organ muscle?			colec11	tmem98	gcga	cxcl8b.1	BX901920.1	nt5e	aqp8a.1	XLOC-041870	BX322618.1	BX248082.1	XLOC-005449	krt94	cyp2ad2	XLOC-005448	XLOC-025423	lrrc15
69	Unclear	Mesenchyme-related, organ muscle?			agrp	cxcl8b.1	gcga	si:ch211-106h4.12	si:ch211-243a20.3	slc6a4a	sult1st6	adamts15a	XLOC-041870	sost	krt94	timp4.3	fstb	si:ch211-250c4.4	cyp2ad2	angptl1a
70	Mesoderm	Pharyngeal arch			BX901920.1	XLOC-005448	XLOC-041870	BX005183.3	BX322618.1	XLOC-005449	BX248082.1	XLOC-025423	XLOC-028370	BX088707.3	s1pr5a	rgs5a	foxf1	XLOC-023492	rbpms2a	ifitm1
71	Mesoderm	Visceral mesoderm	Enteric smooth muscle		mylka	myh11a	acta2	loxa	lmod1b	tagln	si:ch211-1a19.3	fhl2a	BX088707.3	myl9a	cables2b	fbln5	cyp2ad2	rbpms2a	fn1b	ifitm1
72	Mesoderm	Lateral plate mesoderm	Vasculature	Vessel	SLC22A7 (1 of many)	XLOC-018373	slc13a4	zgc:158423	si:dkeyp-106c3.1	slc47a1	slc13a2	sat1a.1	ca4a	clcn2b	epd	apof	cfi	slc8a1b	bgnb	bicc1b
73	Ectoderm	Central Nervous System	Neuron	Ciliated, spinal cord	pkd2l1	myo3b	c2cd4a	pkd1l2a	sst1.1	nppc	dcdc2b	flj13639	lrfn4b	scg2a	esm1	nwd2	KCNIP4	tal2	vgf	si:ch211-153f2.7
74	Ectoderm	Central Nervous System	Floor plate	Spinal cord	scospondin	urp2	wnt4b	gpc5b	slit1b	tbata	spon1a	shhb	si:ch211-155m12.5	cyr61l2	aplnr2	cd81b	si:dkey-27p23.3	si:dkey-208c12.2	si:ch211-153f2.7	si:dkey-148f10.4
75	Endoderm	Hypochord			si:ch211-157b11.8	pgfb	spon2a	mnx1	loxl5b	cyr61l2	cd59	aplnr2	timp4.1	sim1a	sfrp1b	cdx4	kng1	lcn15	slit1b	npr3
76	Ectoderm	Neural crest	Neuronal/Glial		CABZ01063543.1	cdhr5a	gjb1a	timd4	mag	plp1b	gldn	cldnk	mbpa	cd59	gal3st1a	zwi	lim2.2	nrgna	si:dkey-262k9.4	htra1b
77	Ectoderm	Central Nervous System	Neuron	Retinal, mix of neuron types?	lrit1a	nrn1lb	gabrr2a	cabp5b	si:ch1073-83n3.2	si:ch73-256g18.2	rgs16	gabrb3	cabp2a	gnb3a	slc17a7a	nme2a	cplx4a	CABZ01038709.1	LOC110439864	pvalb9
78	Ectoderm	Central Nervous System	Neuron	Retinal, differentiating neurons, epiphysis?	zgc:112294	opn6a	zgc:109965	si:dkey-283b15.2	tmx3a	STX3	tulp1a	samd7	LOC103909376	tmem244	arl3l1	si:dkey-220f10.4	arl13a	si:dkey-21o19.2	six7	atp2b1b
79	Ectoderm	Central Nervous System	Neuron	Retinal, differentiating neurons	si:dkey-21o19.2	zgc:109965	nr2e3	tulp1a	six7	si:ch73-28h20.1	gngt2a	XLOC-014477	elovl4b	otx5	crx	pde6gb	syt5b	prdm1a	RASSF5	rxrgb
80	Ectoderm	Central Nervous System	Neuron	Retinal, differentiating neurons, epiphysis?	si:dkey-21o19.2	LOC103909376	nr2e3	si:ch73-28h20.1	gngt2a	XLOC-014477	otx5	ndrg1b	crx	syt5b	pde6gb	rcvrn2	prdm1a	cspg5b	XLOC-004335	foxg1b
81	Endoderm	Thymus			XLOC-042595	sla2	si:ch211-214p16.1	zgc:195282	vaspa	XLOC-000431	ccr9a	LOC103910871	si:ch211-119e14.1	hmha1b	CR936442.1	XLOC-043043	wasa	rgs13	runx3	tagapb
82	Endoderm	Thymus			spi2	si:ch73-208g10.1	si:ch211-214p16.1	lpar5a	si:ch211-214p16.2	fmnl1a	CU499330.1	tnfaip8l2a	wasa	rgs13	tagapb	cd7al	grap2a	btk	laptm5	nrros
83	Mesoderm	Paraxial mesoderm	Somite	Myoblast	fgl1	fbln7	en1a	rbp7b	fap	stk17a	pdgfrl	csf1a	col6a2	col6a3	meox1	si:ch211-43f4.1	si:ch1073-459j12.1	cilp	thbs4b	tcf15
84	Mesoderm	Paraxial mesoderm	Somite	Myoblast	si:ch211-287a12.9	clec3ba	fgl1	zgc:113307	fbln7	si:dkey-12l12.1	rbp7b	col6a3	pdgfrl	cilp	mxra8b	thbs4b	hpdb	vwde	lum	cd28l
85	Ectoderm	Neural crest	Cranial neural crest	Cartilage	otos	epyc	crispld1b	ucmab	col11a2	col9a1a	angptl5	cpxm1a	col9a3	angptl1a	fstl3	zgc:153704	col9a2	ttc36	wfdc2	hpdb
86	Ectoderm	Neural crest	Cranial neural crest	Cartilage	col11a2	fgfbp2b	col9a1a	col9a3	col9a2	cthrc1a	foxc1b	cnmd	CU929237.1	fibina	eva1a	rcn3	eva1ba	matn4	cd248b	foxc1a
87	Mesoderm	Paraxial mesoderm	Parcordal cartilage		ndufa4l2a	LOC103909969	apof	cfi	vcana	nkx3.2	ndnfl	adamts12	FO704741.1	zgc:162612	tbx15	mxra5a	sost	foxf2a	si:ch211-160j14.3	wif1
88	Mesoderm	Paraxial mesoderm	Parcordal cartilage		thbs3b	col9a1a	col9a3	cthrc1a	pcolcea	cd248b	col9a2	fibina	cnmd	ca6	prrx1a	CU929237.1	foxc1b	inka1a	col11a1b	six1a
89	Mesoderm	Pharyngeal arch			prrx1a	cd248b	six1a	fibina	cxcl12b	snai1a	eya1	lrrc17	si:dkey-261h17.1	cxcl12a	cdh11	lsp1	pmp22a	mfap2	rbp5	rarga
90	Ectoderm	Neural crest	Cardiac neural crest		BX324132.3	alx1	csf1a	alx4a	rasl11a	emilin1a	cd248b	cthrc1a	foxc1a	inka1a	XLOC-000322	nid1b	pdgfra	fibina	colec12	col11a1b
91	Mesoderm	Paraxial mesoderm	Somite	Sclerotome	cthrc1a	si:dkey-238c7.16	tnn	cd248b	serpinf1	ednraa	foxc1a	twist1b	col5a2a	col11a1b	matn4	antxr2a	vwde	CU929237.1	fibina	ca6
92	Mesoderm	Lateral plate mesoderm	Vasculature	Vessel	alx4a	lamc3	cthrc1a	pdgfrl	rnd3b	cd248b	fibina	serpinf1	pcolcea	tfpia	efemp2a	lum	foxc1a	foxc1b	nid1b	colec12
93	Mesoderm	Mesenchyme-related, arch or fin bud?			zgc:113307	FQ323119.1	pitx3	pitx2	rhoq	alx4a	lmx1bb	foxc1a	pdgfrl	ca6	ednraa	prrx1b	cd248b	cthrc1a	eya2	fibina
94	Ectoderm	Placode	Adenohypophyseal	Hypophysis	LOC100330861	fgl2a	FO681288.1	pitx1	tubb6	tkta	tnmd	timp4.1	fhl2a	pitx3	acta2	lmx1ba	cldn11a	thrap3a	fstl3	gyg1b
95	Ectoderm	Neural crest	Cranial neural crest		asip1	fmodb	rgs4	asip2b	tat	pah	twist2	ptx3a	rgs5a	si:dkey-12l12.1	hpdb	ttc36	ecrg4a	dlx4a	pck1	mxra5b
96	Ectoderm	Neural crest	Cranial neural crest	Pharyngeal arch	mfap5	htra3b	htra1b	adamts15b	krt94	AL732488.1	CABZ01092746.1	osr1	rgs5a	klf2a	krt15	zgc:153704	ifitm1	cyp2ad6	cyp2n13	tgm1l1
97	Ectoderm	Neural crest	Cranial neural crest	Pharyngeal arch	aspn	ecrg4a	si:dkey-12l12.1	abi3bpb	ogna	angptl1a	pdgfrl	olfml3b	mxra8b	hpdb	klf2a	ifitm1	lum	zgc:113531	serpinf1	hgd
98	Ectoderm	Neural crest	Cranial neural crest		hpdb	tat	rgs5a	zgc:153704	ttc36	fstl3	abi3bpb	CABZ01092746.1	ifitm1	zgc:174904	si:dkey-12l12.1	ms4a17a.7	hgd	mxra8b	col6a1	ptgdsb.2
99	Ectoderm	Neural crest	Cranial neural crest		zgc:153704	CABZ01092746.1	hgd	ifitm1	si:ch1073-291c23.2	ntd5	aoc2	si:dkey-9i23.16	cyp2ad3	cbx7a	ptgdsb.2	ms4a17a.9	rbp4	col5a2a	tmem176	lpin1
100	Ectoderm	Placode	Otic		CR382327.2	si:dkey-98f17.3	bricd5	si:ch211-80h18.1	otomp	cldna	si:dkey-16l2.17	si:dkey-222f2.1	stm	atp1a1a.4	si:ch211-243g18.2	sox10	col9a1b	agr2	slc4a4b	lmx1bb
101	Mesoderm	Lateral plate mesoderm	Heart primordium		BX005396.3	CU571061.1	XLOC-028299	gata5	astn1	CR387932.1	pitx1	emilin2b	clec19a	fbln1	cdh13	sema3e	si:ch211-160j14.3	osr1	jcada	isl2b
102	Ectoderm	Neuron	Cranial ganglia		phox2a	CR812832.1	tlx2	phox2bb	tspan2b	si:ch211-56a11.2	pcsk1nl	pcbp4	cpe	cplx2	zgc:65894	stmn2a	adcyap1b	snap25a	syt11a	stx1b
103	Ectoderm	Central Nervous System	Neuron, differentiating	Hindbrain	tm6sf2	CR812832.1	phox2a	phox2bb	nkx6.1	nkx2.2a	spon1b	rap1gap	si:ch73-265d7.2	her13	neurod4	ascl1b	ntn1a	dlb	vim	insm1a
104	Ectoderm	Central Nervous System	Neuron, differentiating	Hindbrain	CR812832.1	phox2a	phox2bb	isl1	adcyap1b	tuba2	stmn2a	aplp1	zgc:101840	gap43	stmn2b	zgc:65894	stxbp1a	snap25a	tmsb2	rtn1b
105	Ectoderm	Central Nervous System	Neuron, differentiating	Spinal cord	nkx1.2lb	slc30a2	lingo2a	slc6a5	khdrbs2	onecut3a	nxph1	gad1b	gphnb	tal2	XLOC-016165	sall3a	syngr3b	prrt1	vsnl1a	glrbb
106	Ectoderm	Central Nervous System	Neuron	Mid-hindbrain boundary, Inhibitory, GABA	sncgb	snap25b	zgc:65894	snap25a	atp1a3a	tmsb2	cpe	pde6h	ela2l	ela3l	ela2	stmn2a	stx1b	prss59.1	apoda.2	rtn1b
107	Ectoderm	Central Nervous System	Neuron	HB	glipr1b	slc6a1a	kctd4	PCP4	slc17a6a	phyhipla	cdk5r2a	serpini1	lrrc4bb	syngr3b	si:ch73-127m5.1	scg2b	sox1a	gabrg2	ptpn5	glrbb
108	Ectoderm	Central Nervous System	Neuron	Mid-hindbrain boundary, Inhibitory, GABA	sv2a	sypa	kif5aa	pcsk1nl	nrxn1a	gabrb4	cplx2l	islr2	aplp1	spock3	sncgb	cpe	atp1a3a	syt2a	stmn2a	tmsb2
109	Ectoderm	Neuron	Cranial ganglia		tmeff2b	tlx2	isl2b	ppp1r1c	pou4f1	tubb2	si:ch211-56a11.2	syt4	ARHGAP22 (1 of many)	cntn2	stmn4l	chga	fgf13a	slc35g2b	ngfrb	map1aa
110	Ectoderm	Central Nervous System	Neuron	Mid-hindbrain boundary, Glut	XLOC-016165	inab	si:dkey-178k16.1	tubb2	sv2bb	gjd1a	map1b	kcnc3a	ncanb	pcsk1nl	sypa	rab3c	cplx2l	kif1aa	nell2b	st8sia5
111	Ectoderm	Central Nervous System	Neuron	Spinal cord motor neurons	mnx2a	LOC100537369	slc5a7a	mnx2b	mnx1	slc18a3a	si:ch211-247j9.1	chodl	tac1	lhx4	gfra3	XLOC-016165	tmie	l1cama	ret	rab3da
112	Ectoderm	Lens placode	Lens epithelium		foxe3	gja8b	CR356246.1	slc7a11	cps1	LOC110438076	FO681288.1	prox2	gje1a	mgarp	lim2.1	vcana	pitx3	otc	hmx1	fgfrl1b
113	Mesoderm	Paraxial mesoderm	Somite	Myoblast	myog	myod1	shisa2b	jam2a	hsp90aa1.1	klhl41b	zgc:92518	chrna1	flncb	rbfox1l	efhd1	rbm24a	actc1a	tmem38a	gatm	acta1a
114	Mesoderm	Paraxial mesoderm	Somite	Myoblast	col18a1b	myog	txnipb	myod1	jam2a	chrna1	hsp90aa1.1	zgc:92518	actc1a	efhd1	jam2b	klhl41b	zgc:158482	zgc:101853	rbm24a	syngr2b
115	Mesoderm	Hypoblast	Hatching gland		he1.2	si:dkey-26g8.5	si:dkey-269i1.4	ctslb	he1.1	si:ch211-57n23.4	CU633775.1	nrarpb	CABZ01075068.1	her2	sox19a	cldn5a	XLOC-003690	zbtb16a	notch3	her12
116	Mesoderm	Hypoblast	Hatching gland		si:dkey-239j18.3	wu:fa26c03	he1.2	si:dkey-26g8.5	zgc:174153	si:dkey-239j18.2	ctslb	si:dkey-269i1.4	he1.1	hbbe3	ddx24	gnl3	rnaseh2a	si:ch211-217k17.7	lyar	ddx27
117	Mesoderm?	Tailbud			hoxa13a	hoxc13b	hoxc13a	hoxc12b	hoxa13b	c1qtnf5	CABZ01074130.1	fbln1	apoc1	hoxd12a	meox1	XLOC-032159	hoxb10a	XLOC-032110	hoxa11b	tcf15
118	Mesoderm	Paraxial mesoderm	Somite	Sclerotome	nkx3-1	pax9	rbp7b	si:ch211-43f4.1	tcf15	meox1	angptl7	vwde	fap	twist1b	cd248b	tril	thbs4b	rcn3	aldh1a2	cthrc1a
119	Mesoderm	Paraxial mesoderm	Somite	Myotome	dmrt2a	rbp7b	si:ch211-43f4.1	tcf15	cilp	meox1	thbs4b	fap	vwde	col6a2	itga9	adamts1	tril	aldh1a2	col6a4a	pdgfrl
120	Mesoderm	Blood vessel	Endothelial		gpr182	clec14a	tie1	erg	cdh5	si:ch211-145b13.6	si:dkeyp-97a10.2	etv2	tmem88a	egfl7	yrk	plk2b	clic2	fli1a	dusp5	ramp2
121	Ectoderm	Placode		Lateral line	si:dkey-222f2.1	capn8	pvalb8	fermt1	plcd1b	six1b	mcama	eya1	gsnb	cldn7b	spint2	sox21a	znf385a	cldnb	cd9b	egr2a
122	Ectoderm	Neural crest	Cranial neural crest		dlx4a	fbln7	cyp2ad2	sost	shox	nog3	ecrg4a	dlx1a	ponzr1	gata2a	fstl3	rgs5a	mxra8b	cd248a	dlx2a	ptgdsb.2
123	Mesoderm	Paraxial mesoderm	Somite	Myoblast	myf5	tcf15	vwde	thbs4b	nid1a	pabpc4	col5a2a	cxcl18b	rbp4	cyp2ad3	ms4a17a.9	lpin1	tmem176	slc25a43	zfp36l1b	fmoda
124	Ectoderm	Central Nervous System	Neuron, differentiating	Midbrain	atp1a1b	apoa2	si:ch211-251b21.1	mych	mycn	znf395a	tefa	krt91	zgc:110540	pvalb2	pvalb1	eif4ebp3l	si:ch211-156b7.4	mylz3	fabp7a	ccnd1
125	Ectoderm	Central Nervous System	Neuron, differentiating	Midbrain	ctrl	ela3l	apoda.2	ela2	zgc:136461	zgc:112160	ela2l	prss59.1	CELA1 (1 of many)	ctrb1	prss59.2	prss1	apoa1b	apoa2	stmn1b	mylz3
126	Ectoderm	Central Nervous System	Neuron, differentiating	Retina	crabp1a	cldn5b	foxn4	hes2.2	foxg1b	six6b	rorb	enc3	ascl1a	ctrb1	CELA1 (1 of many)	prss59.1	prss59.2	prss1	ela2l	insm1a
127	Ectoderm	Central Nervous System	Neuroblast	Roofplate?, hindbrain	lmx1a	wnt10b	fabp7b	hepacama	wnt1	rspo2	sost	rspo3	gpr37l1a	lmx1bb	clybl	msx2b	bmp5	sema3bl	zic5	tpbga
128	Germ	Germ cell	Primordial germ cell		tdrd7a	dazl	nanos3	dnd1	ca15b	ddx4	piwil2	zgc:103482	CT573239.1	psmb12	zgc:193690	ankrd29	CU984600.2	gra	spata6l	zgc:77118
129	Ectoderm	Central Nervous System	Neuroblast	Retina	clec19a	pmela	gja1b	qdpra	fabp11a	nanos1	tspan36	pcbd1	adi1	prps1a	gstp1	dkc1	npm1a	snu13b	selenoh	hspe1
130	Ectoderm	Neural crest	Cranial neural crest		ednrab	dlx2a	twist1a	tuba8l3	mycn	nip7	fen1	lyar	ddx18	asf1ba	prps1a	ddx24	ssb	gnl3	ddx27	si:ch73-308l14.2
131	Nonspecific genes				XLOC-032526	en2b	paics	mrto4	hells	nip7	fen1	nop2	rpa2	gnl3	ssb	dut	dkc1	mcm7	si:ch211-217k17.7	pcna
132	Nonspecific genes				paics	ddx24	nusap1	gnl3	nop2	LOC100330864	fen1	rrm1	parp1	cdca7a	nasp	rpa2	pes	dkc1	fbl	mcm2
133	Nonspecific genes				her8a	sox19a	sox3	sb:cb81	nusap1	LOC100330864	rrm2	nasp	mcm5	cdca7a	mad2l1	fen1	asf1ba	slbp	ccna2	rrm1
134	Nonspecific genes				fabp11a	paics	cdca7b	fen1	cdca7a	nasp	mcm5	nip7	mcm2	hells	gnl3	ddx24	mcm4	rpf2	rnaseh2a	mcm3
135	Nonspecific genes				paics	rfc2	LOC100330864	nasp	mrto4	fen1	ddx24	cdca7a	ddx18	bxdc2	rnaseh2a	rpa2	cdk1	rrm2	si:ch211-217k17.7	parp1
136	Nonspecific genes				paics	rfc2	ddx24	cdca7a	prps1a	nip7	rrm2	rpa2	ddx18	ccna2	nasp	fen1	gnl3	dkc1	mcm5	mrto4
137	Ectoderm	Central Nervous System	Neuroblast	Retinal	vsx2	fabp11a	myca	exosc8	chchd10	ddx24	paics	rnaseh2b	ddx18	gins2	nip7	gnl3	mrto4	mycn	wdr12	rfc2
138	Nonspecific genes				vsx2	umps	fabp11a	atic	exosc8	myca	wdr12	rnaseh2b	paics	esco2	pwp1	rfc2	ddx18	twistnb	ddx24	gnl3
139	Ectoderm	Central Nervous System	Neuron, differentiating	Spinal cord, floor plate?	wnt4b	tbata	cyr61l2	nkx2.2b	daw1	ccdc173	foxj1a	si:dkeyp-110a12.4	nkx2.9	si:dkey-70b23.2	smkr1	enkur	adamts3	ntn1b	col8a1a	nkx2.2a
140	Endoderm	Intestine	Intesinal epithelial cell		si:ch211-157b11.8	hnf1ba	cldnc	gata6	aqp12	BX248318.1	foxa3	nr5a2	foxa1	agr2	cebpa	oc90	arl4ca	fermt1	chdh	fzd5
141	Ectoderm	Central Nervous System	Neuron	Mid-hindbrain boundary	tal2	tal1	slc6a1b	gata2a	gata3	slc32a1	lhx1a	lhx5	scrt1a	tmsb2	csdc2a	stx1b	id4	fez1	rtn1b	cnrip1a
142	Ectoderm	Central Nervous System	Neuron	Mid-hindbrain boundary, inhibitory	tal2	zfpm2b	sox14	tfap2e	tal1	slc6a1b	gad2	emx2	slc32a1	gata2a	lhx1a	gata3	uncx	kctd15a	lhx5	tfap2b
143	Ectoderm	Central Nervous System	Neuron, differentiating	Fore-midbrain boundary	tbr1b	eomesa	emx3	foxg1a	islr2	nrn1a	lhx5	bcl11ba	lhx9	adcyap1b	adam22	lhx2b	ek1	neurod1	pcdh2ab7	fez1
144	Ectoderm	Central Nervous System	Neuron	Inhibitory, GABA	dlx2b	arxa	sp9	dlx1a	dlx6a	gad2	slc32a1	dlx2a	slc6a1b	dlx5a	cxxc4	celf4	stmn2a	cnrip1a	csdc2a	stmn2b
145	Ectoderm	Central Nervous System	Oligodendrocyte	Forebrain	gsx2	dlx1a	dlx2a	olig2	zgc:165461	lrig1	pou3f3a	si:ch211-57n23.4	sox19a	si:ch73-21g5.7	dla	myt1a	pou3f3b	si:ch211-212k18.5	her2	nrarpb
146	Ectoderm	Central Nervous System	Neuron, differentiating	Forebrain	CU929240.1	nkx2.4a	nkx2.4b	hmx3a	nkx2.1	dlx1a	dlx2a	gsx1	isl1	sox1b	dlx5a	cxxc4	fam171b	csdc2a	celf3a	mllt11
147	Ectoderm	Central Nervous System	Neuroblast	Mid-hindbrain boundary	atoh1b	en1a	atoh1a	pax5	en2a	en1b	olig3	en2b	draxin	cnpy1	msx1b	cdh6	msx3	srrm4	st8sia2	im:7152348
148	Ectoderm	Central Nervous System	Neuroblast	Hindbrain	atoh1b	atoh1a	barhl1b	olig4	olig3	cdh6	msx3	msx1b	srrm4	atoh8	gadd45gb.1	ebf2	im:7152348	meis2b	dld	dlb
149	Ectoderm	Central Nervous System	Neuron, differentiating	Hindbrain	atoh1b	evx1	onecutl	scrt1b	lzts1	ppp1r9a	olig4	nrn1a	scrt1a	nhlh2	insm1b	si:dkey-280e21.3	draxin	MAP3K13	lhx9	adcyap1b
150	Ectoderm	Central Nervous System	Neuroblast	Hindbrain	atoh1a	olig3	olig4	msx3	cdh6	msx1b	atoh8	zic2b	zic1	zic2a	plp1a	meis2b	her2	cdon	her12	lrrn1
151	Ectoderm	Central Nervous System	Neuroblast	Hindbrain	atoh1a	wnt1	atoh1b	olig4	olig3	msx3	cdh6	gdf10a	draxin	mir219-3	casz1	atoh8	msx1b	zic2b	ext1a	dld
152	Ectoderm	Central Nervous System	Neuroblast	Hindbrain	otpb	otpa	lhx5	lhx1a	nhlh2	celf4	scrt1a	stap2a	atcaya	csdc2a	scrt2	rtn1b	fez1	nsg2	cnrip1a	id4
153	Ectoderm	Central Nervous System	Neuron, differentiating	Hindbrain	otpb	dbx1a	otpa	nhlh2	scrt1a	lhx1a	onecut2	her13	scrt2	onecut1	insm1b	ebf2	sulf2a	prox1a	prtgb	nes
154	Ectoderm	Central Nervous System	Neuroblast	HB	foxd3	en1b	slc32a1	pax2a	lhx5	otpb	lhx1a	gabrb4	cplx2l	nrxn1a	stxbp1a	spock1	si:dkey-280e21.3	atcaya	jagn1a	rbfox3a
155	Ectoderm	Central Nervous System	Neuron	MHB	pou4f1	pou4f2	foxd3	LOC101882472	lhx5	nrn1a	lhx1a	scrt1a	stap2a	adcyap1b	rbfox3a	crabp1b	atcaya	jagn1a	gdf11	tmem59l
156	Nonspecific genes				mt-nd5	CABZ01072614.1	mt-nd3	mt-nd4	mt-nd1	mt-nd2	mt-co1	mt-cyb	NC-002333.4	mt-atp6	COX3	mt-co2	cyt1l	krt4	pvalb2	sparc
157	Ectoderm	Central Nervous System	Neuroblast	Retinal	rx1	vsx2	fzd5	six3b	pax6b	pprc1	myca	fabp11a	atic	cad	mybbp1a	si:dkey-102m7.3	dnmt1	epha4b	hist1h4l	zgc:113984.1
158	Ectoderm	Central Nervous System	Neuroblast	Retinal	foxn4	vsx2	fzd5	rorb	six3b	ascl1a	pax6b	tbx2b	pax6a	cadm3	chchd10	zgc:110540	tuba1b	hbbe1.1	mif	slbp
159	Ectoderm	Central Nervous System	Neuroblast	Retinal	vsx2	cad	zgc:113984.1	hist1h4l	glula	hells	mcm2	mki67	hspd1	mcm6	lig1	rrm1	si:ch211-156b7.4	rpa2	rpa3	ccnd1
160	Ectoderm	Central Nervous System	Neuroblast	Midbrain	prtgb	CU633775.1	si:ch211-57n23.4	pax3a	plp1a	sp8b	her8a	si:ch211-212k18.5	CABZ01075068.1	nrarpb	her2	hist1h4l	sox19a	gas1b	cenpf	si:ch73-21g5.7
161	Ectoderm	Central Nervous System	Neuroblast	Spinal cord	ldlrad2	wnt4a	hoxc6b	si:ch73-265d7.2	hoxb9a	hoxc8a	hoxb1b	hoxc1a	hoxb8a	hoxc9a	dhrs3b	col28a2a	hoxc3a	mir219-3	tes	dnmt3ab
162	Ectoderm	Neural crest	Neuronal		zwi	foxd3	sox10	mcamb	col4a1	cdh6	fxyd1	tmem176	nanos1	tuba8l3	phlda2	krt18b	rgcc	socs3a	vim	gpm6ab
163	Ectoderm	Neural crest	Cranial neural crest		ednrab	grem2b	cxcr4a	phlda3	dlx2a	XLOC-000322	foxc1b	twist1a	pdgfra	snai1a	sall4	dlx3b	cdh6	tuba8l3	si:dkey-261h17.1	lin28a
164	Ectoderm	Neural crest	Neural Progenitors		mmp17b	erbb3b	ednrab	mcamb	foxd3	sox10	atr	prdm12b	inka1a	pcdh10b	cdh6	tes	kitlga	si:ch211-156j16.1	stxbp6	tuba8l3
165	Mesoderm	Lateral plate mesoderm	Heart primordium	Heart tube	jam2b	hand2	rbpms2b	tmem88b	pcolcea	aldh1a2	rhag	ppfibp1a	rdh10a	ftr82	prrx1a	colec12	meis3	twist1a	cxcl18b	si:dkey-261h17.1
166	Ectoderm	Neural crest	Cranial neural crest	Arch mesenchyme from crest	tmem98	foxf1	hlx1	foxf2a	BX088707.3	isl2b	si:dkeyp-66d1.7	rbpms2a	barx1	isl2a	vasnb	ociad2	hand2	tmem88b	rdh10a	cxcl12b
167	Mesoderm	Pectoral fin bud			emilin3a	abtb2a	tbx5a	hoxa13b	fgfbp2b	tbx15	nog3	hand2	itga9	si:dkey-19b23.8	gyg1b	sox10	clic2	fzd9b	sema3bl	fam129ba
168	Mesoderm	Pharyngeal arch			barx1	hand2	prrx1b	twist1b	fli1a	CU929237.1	six1a	fibina	cd248b	prrx1a	tmem119b	twist1a	snai1a	lrrc17	si:dkey-261h17.1	mab21l2
169	Ectoderm	Neural crest	Cranial neural crest		dlx4a	dlx4b	dlx6a	dlx1a	shox	dlx2a	dlx5a	CU929237.1	foxc1b	emx2	dlx3b	fibina	twist1a	si:dkey-261h17.1	mab21l2	dcn
170	Ectoderm	Central Nervous System	Neuron, differentiating	Spinal cord	LOC101882472	hoxb8a	si:ch73-265d7.2	npas1	hoxc9a	hoxb9a	BX664610.1	CR848047.1	CU634008.1	atp1b4	her8.2	CU467822.1	gfap	atp1a1b	hoxc3a	sp8b
171	Ectoderm	Central Nervous System	Neuroblast	Spinal cord	si:ch73-265d7.2	hoxb9a	hoxb8a	hoxb1b	col28a2a	mir219-3	hoxc3a	gfap	wnt11r	dnmt3ab	sp8b	irx3b	pax6b	hoxb3a	plp1a	endouc
172	Ectoderm	Central Nervous System	Neuroblast	Spinal cord	si:dkeyp-110a12.4	cdx4	adamts3	ldlrad2	foxb1b	prdm8	si:ch73-265d7.2	hoxc6b	zgc:113531	nkx6.1	hoxa9a	col28a2a	hoxb7a	olig2	hoxb9a	hoxb1b
173	Ectoderm	Central Nervous System	Oligodendrocyte	Fore-midbrain boundary	nkx2.4a	nkx2.4b	wnt8b	shha	barhl1b	pitx2	dbx1b	lmx1bb	barhl2	vegfab	dbx1a	foxb1a	bmp1a	epha7	tnfrsf19	nell2a
174	Ectoderm	Central Nervous System	Neuroblast	Forebrain	nkx2.4a	nkx2.4b	nkx2.1	fezf2	sox1b	sfrp5	fzd5	prdx1	sox19a	her2	id3	msi1	hmga2	her4.4	XLOC-003690	sox3
175	Ectoderm	Central Nervous System	Neuroblast	Forebrain	nkx2.4b	nkx2.4a	nkx2.1	sox1b	prdx1	CU467822.1	sox19a	sox4a	msi1	her4.4	sox3	her4.1	mbd3b	abhd6a	her4.2	id3
176	Ectoderm	Central Nervous System	Neuroblast	HB,MN	nkx2.9	nkx2.2b	nkx2.2a	ntn1b	sulf2b	ntn1a	ptch2	si:ch73-265d7.2	rfx4	sfrp5	si:ch211-57n23.4	zgc:165461	prtgb	CU633775.1	pou3f3a	sfrp1a
177	Ectoderm	Central Nervous System	Floor plate	Midbrain	foxa2	shha	foxa	foxa1	ntn1b	ldlrad2	spon1b	ntn1a	si:ch211-57n23.4	prtgb	CU633775.1	pou3f3a	dlb	plp1a	fgfr3	si:ch211-212k18.5
178	Ectoderm	Central Nervous System	Neuron, differentiating	Spinal cord	si:ch211-152f23.5	onecutl	si:ch1073-284b18.2	vsx1	mybl1	prdm8	nkx6.1	onecut2	cited1	her13	gbx1	thsd7aa	ppp1r14ab	nhlh2	onecut1	neurog1
179	Ectoderm	Central Nervous System	Neuron, differentiating	Hindbrain	dbx1a	dbx1b	robo4	sox21a	sp8b	si:ch211-57n23.4	si:ch73-30b17.2	prtgb	CU633775.1	nes	st8sia2	plp1a	irx3a	zgc:165461	nr2f1b	nrarpb
180	Ectoderm	Central Nervous System	Neuron, differentiating	Hb	sox21a	gbx1	cyp26b1	sulf2a	sfrp5	mir219-3	sp8b	ntn1a	prtgb	si:ch211-57n23.4	CU633775.1	plp1a	sfrp1a	zgc:165461	her8a	nr2f1b
181	Ectoderm	Central Nervous System	Neuroblast	HB	prdm12b	CABZ01093502.1	gbx1	pcdh18a	sox21a	ascl1b	sp8b	mir219-3	nes	CU633775.1	si:ch211-57n23.4	plp1a	gfap	si:ch73-21g5.7	pax6a	her8a
182	Ectoderm	Central Nervous System	Neuroblast	Spinal cord	lbx1b	gsx1	pax7a	pax7b	pax3a	sox21a	auts2b	mir219-3	mapk12b	prtgb	rfx4	irx3a	plp1a	CU633775.1	si:ch211-57n23.4	pou3f3a
183	Ectoderm	Central Nervous System	Neuroblast	HB	AL845362.1	gsx2	prss35	zic4	hoxd4a	fzd10	pax3a	zic1	zic2b	mir219-3	plp1a	raraa	gas1a	her8a	hoxb3a	her2
184	Ectoderm	Central Nervous System	Neuroblast	FMB	tpbga	zic4	zic1	zic2a	fabp11a	zic3	zic2b	axin2	pax6a	her2	mycn	asf1ba	hells	lyar	mcm3	fen1
185	Ectoderm	Central Nervous System	Neuroblast	Retina	rx1	vsx2	fzd5	six3b	pax6b	atic	cad	pprc1	myca	epha4b	mybbp1a	dnmt1	rnaseh2b	mycn	cdca7b	bms1
186	Ectoderm	Central Nervous System	Neuroblast	MB	pax7a	en2b	pax7b	fzd10	pax3a	efna3b	gas1b	cad	myca	sox19a	boc	si:dkey-102m7.3	atp2b1a	ddx24	paics	XLOC-003690
187	Ectoderm	Central Nervous System	Neuroblast	FB	vax1	fezf1	cyp26c1	ntn1b	sox1b	otpb	six3a	fzd5	lhx2b	kirrel3l	zic2a	auts2b	lrig1	pdgfaa	zic3	zgc:165461
188	Ectoderm	Central Nervous System	Neuroblast	MHB	her2	her12	XLOC-003690	hells	XLOC-003689	cdca7a	slbp	CABZ01005379.1	lig1	mcm4	nasp	XLOC-003692	mcm5	fen1	LOC100330864	mcm2
189	Ectoderm	Central Nervous System	Neuroblast	Spinal cord	si:ch211-57n23.4	her2	si:ch211-212k18.5	metrn	sox19a	her8a	gas1b	cldn5a	lrrn1	CABZ01075068.1	abhd6a	sox3	her12	her4.4	XLOC-003690	XLOC-003689
190	Ectoderm	Central Nervous System	Neuroblast	Spinal cord	pax3a	zic1	plp1a	her2	her8a	CABZ01075068.1	crabp2a	sox19a	lrrn1	her12	cldn5a	sox3	asf1ba	nr2f6b	XLOC-003690	zbtb16a
191	Ectoderm	Central Nervous System	Neuron, differentiating	MHB	pax5	en2a	en1b	en2b	efna2a	sox21a	XLOC-032526	sp8b	cnpy1	st8sia2	prtgb	si:ch211-57n23.4	CU633775.1	pou3f3a	sox19a	her2
192	Ectoderm	Central Nervous System	Neuroblast	FB	emx3	rspo3	cyp26c1	XLOC-039121	BX927258.1	XLOC-001603	XLOC-032526	efnb2b	zic3	zic1	lrig1	zic2a	fabp11a	ackr3b	CU467822.1	si:ch211-212k18.5
193	Ectoderm	Lens placode	Lens		crygm2d8	BX545855.1	crybb1l1	cryba2a	cryba1b	crygn2	crybb1	cryba1l1	cryba4	her2	cldn5a	XLOC-003689	XLOC-003690	abhd6a	her12	XLOC-003692
194	Ectoderm	Central Nervous System	Neuroblast	FB	slc1a3b	ptn	slc1a2b	CR848047.1	atp1a1b	atp1b4	nfia	her8.2	BX664610.1	CU467822.1	CU634008.1	podxl	qki2	zgc:165461	s1pr1	si:ch211-251b21.1
195	Ectoderm	Central Nervous System	Neuroblast	HB	AL845362.1	gsx2	CU929451.2	masp1	CR848047.1	prss35	BX664610.1	CU634008.1	zic4	CU467822.1	atp1b4	atp1a1b	zic1	plp1a	si:ch211-251b21.1	zgc:165461
196	Ectoderm	Central Nervous System	Neuron, differentiating	HB	pax5	lhx1b	XLOC-005615	vsx1	en1b	ptprua	LOC101885092	hes2.2	foxn4	pcdh17	nrcama	en2a	plxna2	gata2a	brms1lb	lhx1a
197	Ectoderm	Central Nervous System	Neuroblast	HB	dbx1a	CR848047.1	ascl1b	BX664610.1	CU634008.1	neurod4	CU467822.1	ebf2	dlb	im:7152348	dla	si:ch73-21g5.7	myt1b	LOC798783	pou3f1	her4.4
198	Ectoderm	Central Nervous System	Neuron, differentiating		CU634008.1	CU467822.1	LOC798783	hbbe1.1	abhd6a	pou3f1	hes6	ckbb	gpm6aa	her4.4	her4.2	tp53inp2	her4.1	XLOC-003692	hbae3	lrrn1
199	Ectoderm	Central Nervous System	Neuron, differentiating	MB	CU634008.1	CU467822.1	si:ch73-21g5.7	her4.4	abhd6a	her4.1	sox19a	dla	her2	her12	LOC798783	her4.2	XLOC-003690	XLOC-003692	lrrn1	hbbe1.1
200	Ectoderm	Central Nervous System	Neuron, differentiating	Retina	hes2.2	sox18	foxn4	six6b	rorb	fzd5	vsx2	foxg1b	ascl1a	tbx2b	CU634008.1	pax6b	cadm3	CU467822.1	pax6a	zbtb18
201	Ectoderm	Central Nervous System	Neuron, differentiating	Retina	atoh7	hes2.2	mybl1	foxn4	otx2b	six6b	foxg1b	insm1a	rorb	tbx2b	neurod4	LOC100537384	onecut1	im:7152348	rbpjb	cadm3
202	Ectoderm	Central Nervous System	Neuron	Cranial ganglia	isl2b	six4b	ngfrb	eya2	kctd12.2	msi2a	six1b	neurod1	foxg1a	cdh6	insm1b	six1a	pcbp4	fzd8a	onecut1	ebf1a
203	Ectoderm	Central Nervous System	Neuron	Retina	CR361564.1	prkar2ab	LOC108182317	rem1	LOC110439864	prdm13	pcbp3	tagln3b	pde6gb	si:ch211-56a11.2	gng13b	tfap2b	dalrd3	onecut2	rorb	six6b
204	Ectoderm	Central Nervous System	Neuron, differentiating	MHB	helt	otx2a	ascl1b	CR318607.1	si:ch73-30b17.2	si:ch211-57n23.4	prtgb	plp1a	zgc:165461	dld	si:ch73-21g5.7	CU633775.1	st8sia2	pou3f3a	pcdh19	sox19a
205	Ectoderm	Central Nervous System	Neuron, differentiating	MB	helt	gsx1	tfap2e	CR848047.1	ascl1b	pax7a	BX664610.1	CU634008.1	CU467822.1	scrt2	ephb3a	si:ch73-21g5.7	insm1a	plp1a	dla	dlb
206	Ectoderm	Central Nervous System	Neuron	Retina	tfap2e	tfap2b	barhl2	kctd15a	lhx9	tfap2a	scrt2	mab21l1	fez1	gng3	myt1b	celf3a	sox4a	cbfa2t3	gpm6ab	sncb
207	Ectoderm	Central Nervous System	Neuron, differentiating		tfap2b	uncx4.1	scrt1a	nhlh2	onecut2	draxin	insm1b	scrt2	atcaya	srrm4	sept5a	nfasca	ebf2	onecut1	dlb	gadd45gb.1
208	Ectoderm	Central Nervous System	Neuron	Mid-hindbrain boundary	pitx2	nrn1a	barhl2	adcyap1b	gpc1a	pknox2	tmsb2	zgc:101840	stap2a	zgc:65894	fkbp1ab	si:dkey-56f14.7	celf4	stmn2a	atcaya	jagn1a
209	Ectoderm	Central Nervous System	Neuron	Mid-hindbrain boundary	scrt1a	lhx9	nrn1a	adcyap1b	stap2a	scrt2	fez1	celf3a	myt1b	CU634008.1	gng3	ebf2	nsg2	mab21l1	ebf3a	cbfa2t3
210	Ectoderm	Central Nervous System	Neuron	Retinal, mix of RGC and inhibitory? (amacrine? Horizontal?)	si:dkeyp-41f9.4	pax10	LOC110439864	bhlhe23	gbx2	si:ch211-129p13.1	pcbp3	slc32a1	bhlhe22	six6b	rorb	foxg1b	lhx9	ndrg4	jagn1a	pax6b
211	Ectoderm	Central Nervous System	Neuron	Mid-hindbrain boundary	tuba2	tmsb2	stmn2a	zgc:65894	stmn2b	tmem59l	si:dkey-56f14.7	celf4	rtn1b	zgc:101840	csdc2a	snap25a	gap43	cnrip1a	nsg2	jagn1a
212	Ectoderm	Central Nervous System	Neuron	Mid-hindbrain boundary	pou4f2	pou4f1	barhl1a	islr2	lef1	barhl2	lhx9	nrn1a	adcyap1b	stmn2b	fez1	lmo3	cnrip1a	mllt11	gng3	rtn1b
213	Ectoderm	Central Nervous System	Neuron	Retinal, differentiating neurons	zgc:158291	si:ch211-129p13.1	pou4f2	rbpms2b	barhl1a	isl1	gng13b	islr2	six6b	carmil2	cxcr4b	six3a	si:dkey-280e21.3	barhl2	scrt2	stmn2b
214	Ectoderm	Central Nervous System	Neuron	Retinal, differentiating neurons	si:dkey-21o19.2	nr2e3	XLOC-014477	otx5	crx	pde6gb	neurod1	fkbp1ab	foxg1b	neurod4	insm1a	znf516	cadm3	gpm6ab	msi1	ckbb
215	Ectoderm	Central Nervous System	Neuron	Retinal, differentiating neurons	si:dkey-21o19.2	LOC101886429	nr2e3	six7	XLOC-014477	otx5	crx	si:ch73-28h20.1	ndrg1b	gngt2a	crabp1a	si:dkey-238o13.4	pde6gb	cspg5b	prdm1a	rxrga
216	Ectoderm	Central Nervous System	Neuron	Retinal, differentiating neurons	sept4a	vsx1	si:dkey-238o13.4	hes2.2	cspg5b	olig2	foxn4	cldn5b	otx2b	rorb	six6b	foxg1b	CU634008.1	neurod4	acbd7	neurod1
217	Ectoderm	Central Nervous System	Neuron	Retinal, differentiating neurons	gnb3a	LOC110439864	pcp4l1	bhlhe23	samsn1a	ndrg1b	crx	otx5	gng13b	pcbp3	vsx1	cspg5b	syt5b	nol4la	isl1	tmem178b
218	Ectoderm	Central Nervous System	Neuroblast	Radial glia, mid-hindbrain	si:ch211-66e2.5	hepacama	slc1a3b	mfge8a	slc4a4a	ptn	cspg5b	slc6a1b	si:ch1073-303k11.2	efhd1	ptgdsb.2	slc1a2b	slc3a2a	cox4i2	mt2	atp1a1b
219	Endoderm	Pancreas	Pancreatic B, Pancreatic A		gck	a1cf	scgn	gcgb	pdx1	renbp	mir375-2	si:ch211-163l21.8	fev	pcxb	adm2a	mnx1	mir7a-1	ndufa4l2a	tmem145	pcsk2
220	Ectoderm	Placode	Neuron	Olfactory placode	lhx2a	XLOC-024343	abhd2b	vsig8a	capsla	fthl30	si:dkey-16l2.17	s100z	cldn8	si:dkey-148f10.4	LOC100537342	atf5a	fstl5	pvalb5	flrt1b	cldnh
221	Ectoderm	Integument	Integument	Mucosal?	SPDEF	muc5.1	si:dkey-65b12.6	zgc:112433	fev	pou2f3	p2rx1	tspan13a	CT573383.1	cldn8	foxa3	nansb	cldnh	malb	atp2a3	agr2
222	Endoderm	Pharyngeal endoderm	Pharyngeal epidermis		shhb	pitx1	shha	foxa2	ociad2	inhbaa	abi3b	vgll4l	pitx2	tp63	klf5l	cldn1	gstm.3	fermt1	ecrg4b	ptgs2a
223	Endoderm	Pharyngeal endoderm	Pharyngeal epidermis		frem2a	tbx1	vgll4l	npnt	fermt1	fgfrl1b	isl2a	pdgfab	tp63	cldn1	zgc:92380	col14a1a	egfl6	cxcl12b	si:ch211-264f5.6	padi2
224	Endoderm	Pharyngeal endoderm	Pharyngeal epidermis		vgll4l	fermt1	kera	padi2	col14a1a	zgc:171775	cldn1	ecrg4b	tp63	zgc:92380	cldni	tfap2c	XLOC-000322	gsnb	si:ch211-264f5.6	gpa33a
225	Mesoderm	Blood vessel	Endothelial		flt1	LOC101882826	pecam1	si:ch73-334d15.2	scarf1	kdr	rasip1	LOC101882770	tie1	myct1a	ushbp1	clec14a	ecscr	si:dkey-126g1.9	cdh5	arhgef9b
226	Mesoderm	Blood vessel	Endothelial		lyve1b	stab2	sele	mrc1a	stab1	scarf1	gpr182	rasip1	tek	myct1a	pecam1	LOC101882826	hyal2a	si:ch211-66e2.3	tie1	flt4
227	Mesoderm	Blood	Hematopoietic cell	Nucleate erythrocyte	drl	LOC103909482	cyp46a1.1	rfesd	gata1a	cldng	si:dkey-93h22.7	tubb1	CR293511.1	gp1bb	si:dkey-261j4.4	klf17	epb41b	si:ch211-207c6.2	si:ch211-227m13.1	plac8l1
228	Mesoderm	Blood	Hematopoietic cell	Nucleate erythrocyte	si:dkey-240n22.3	si:ch211-250g4.3	hbae5	si:ch211-207c6.2	nt5c2l1	alas2	zgc:163057	hemgn	cahz	slc4a1a	faxdc2	rhag	blvrb	lmo2	ctrl	hbbe2
229	Mesoderm	Blood	Hematopoietic cell	Nucleate erythrocyte	plac8l1	zgc:163057	si:ch211-207c6.2	klf1	epb41b	nmt1b	si:ch211-250g4.3	hbae5	alas2	si:ch211-227m13.1	nt5c2l1	hemgn	slc4a1a	hdr	ucp3	rhd
230	Mesoderm	Blood	Hematopoietic cell	Progenitor	hdac7b	hif1al2	si:dkey-261j4.4	si:dkey-93h22.7	klf1	nmt1b	epb41b	si:ch211-207c6.2	lrrc15	TCIM (1 of many)	si:ch211-250g4.3	hdr	si:ch73-299h12.2	slc4a1a	hemgn	tal1
231	Mesoderm	Visceral mesoderm	Vascular smooth muscle		si:ch211-62a1.3	pdlim3a	desmb	csrp1b	cnn1b	mylkb	cabp1a	cald1b	zgc:110699	fhl1a	BX323087.1	smtna	myocd	myh11a	mamdc2a	arhgap20b
232	Mesoderm	Lateral plate mesoderm	Heart primordium	Cardiac muscle	hspb12	nppa	csrp3	myh6	tnnc1a	adprhl1	nkx2.5	myh7l	lmod2b	slc8a1a	myh7	cmlc1	tnnt2a	tnni1b	myl7	pln
233	Mesoderm	Muscle	Skeletal muscle	Prog?	asb12b	cdh15	dhrs7ca	klhl40b	tmx2a	mss51	trim109	CR381686.5	obsl1a	BX276101.1	smyd1b	hjv	alpk3a	fbxl22	cacng1a	obscnb
234	Mesoderm	Muscle	Skeletal muscle	Slow muscle cell	fhl1a	klhl41a	chrng	trim109	tnni1c	xirp1	myog	frmd5	tmx2a	zgc:86709	CR381686.5	musk	fbxl22	hjv	si:ch211-131k2.3	flnca
235	Mesoderm	Notochord			wu:fc23c09	paqr4b	chadla	LO018422.1	si:ch211-13f8.2	si:dkeyp-118a3.2	susd5	matn3b	loxl5b	igsf10	tbxta	gas2b	cmn	zmp:0000000760	trhra	zgc:113232
236	Mesoderm	Notochord			si:dkey-234i14.3	si:ch211-13f8.2	si:dkey-1j5.4	matn3b	zgc:175280	paqr4b	chadla	susd5	igsf10	gas2b	matn3a	tbxta	si:dkey-31g6.6	wisp3	cmn	chad
237	Ectoderm	Lens placode	Lens		crybb1l3	cryba1l2	endou2	BFSP1	gpx9	gja8b	lim2.3	gje1a	cps1	CR356246.1	prox2	FO681288.1	s1pr3a	LOC110438076	tubb6	lim2.1
238	Ectoderm	Placode	Neuron	Hair cell	tmc2a	dnajc5b	c14h4orf45	eps8b	LOC108187164	tmc2b	si:ch211-284k5.2	c16h7orf31	tex33	grxcr2	baiap2l2b	zmp:0000001301	sdr42e2	si:ch211-57i17.5	otofb	CR925719.1

## Sheet: Sheet2
gene	p_val	avg_logFC	pct.1	pct.2	p_val_adj	updated cluster	d/e
ccl39.2	0	0.839414	0.607	0.001	0	1	607
zgc:174260	0	0.518358	0.595	0.001	0	1	595
zgc:171534	0	1.12314	0.79	0.002	0	1	395
si:dkey-96f10.1	0	0.607123	0.69	0.002	0	1	345
masp2	0	0.570647	0.683	0.002	0	1	341.5
cbln5	0	0.500573	0.667	0.002	0	1	333.5
BX548078.1	0	0.557374	0.651	0.002	0	1	325.5
si:ch73-15n24.1	0	0.5183	0.627	0.002	0	1	313.5
c3a.5	0	1.13988	0.877	0.003	0	1	292.333
ahsg1	0	1.47245	0.865	0.003	0	1	288.333
serpina7	0	1.79553	0.845	0.003	0	1	281.667
si:ch211-113d11.5	0	0.747733	0.56	0.002	0	1	280
itih3b	0	0.898238	0.833	0.003	0	1	277.667
cbln9	0	0.868887	0.806	0.003	0	1	268.667
ebi3	0	1.00435	0.802	0.003	0	1	267.333
acot16	0	0.737901	0.798	0.003	0	1	266
leg1.2	0	0.641821	0.52	0.002	0	1	260
F7 (1 of many)	0	0.661675	0.778	0.003	0	1	259.333
cpb2	0	0.668299	0.742	0.003	0	1	247.333
abcb11b	0	1.74635	0.988	0.004	0	1	247
aqp10a	0	0.624073	0.73	0.003	0	1	243.333
itih2	0	1.40477	0.972	0.004	0	1	243
c3b.2	0	1.55337	0.96	0.004	0	1	240
hbl4	0	0.617773	0.718	0.003	0	1	239.333
ahsg2	0	1.56556	0.952	0.004	0	1	238
si:ch211-288g17.4	0	1.37869	0.952	0.004	0	1	238
f7	0	1.12797	0.944	0.004	0	1	236
itih3a	0	1.35845	0.94	0.004	0	1	235
c8b	0	1.19758	0.937	0.004	0	1	234.25
c8a	0	1.14057	0.933	0.004	0	1	233.25
si:dkey-105h12.2	0	1.11211	0.933	0.004	0	1	233.25
zgc:162608	0	1.49454	0.929	0.004	0	1	232.25
f7i	0	1.10184	0.929	0.004	0	1	232.25
cbln10	0	1.32505	0.925	0.004	0	1	231.25
zgc:172253	0	1.16463	0.925	0.004	0	1	231.25
si:ch211-186e20.7	0	1.10064	0.925	0.004	0	1	231.25
zgc:153913	0	0.574919	0.683	0.003	0	1	227.667
si:dkey-86l18.10	0	1.45676	0.905	0.004	0	1	226.25
si:ch211-262h13.5	0	0.771584	0.675	0.003	0	1	225
zgc:172051	0	1.21409	0.897	0.004	0	1	224.25
si:ch211-170d8.5	0	1.04723	0.897	0.004	0	1	224.25
adamts13	0	0.545302	0.671	0.003	0	1	223.667
LOC110437705	0	0.532309	0.667	0.003	0	1	222.333
sult3st4	0	1.32699	0.889	0.004	0	1	222.25
si:dkey-22f5.9	0	0.691471	0.655	0.003	0	1	218.333
c3a.6	0	0.922236	0.873	0.004	0	1	218.25
c3a.2	0	1.27199	0.869	0.004	0	1	217.25
f9b	0	0.897194	0.869	0.004	0	1	217.25
bfb	0	0.99202	0.857	0.004	0	1	214.25
hal	0	0.867348	0.853	0.004	0	1	213.25
cyp4v8	0	0.821313	0.841	0.004	0	1	210.25
vtna	0	0.850245	0.829	0.004	0	1	207.25
urad	0	0.832792	0.825	0.004	0	1	206.25
zgc:174259	0	1.17096	0.81	0.004	0	1	202.5
serpinf2a	0	1.75415	1	0.005	0	1	200
sec14l7	0	1.56285	0.996	0.005	0	1	199.2
tymp	0	0.728685	0.794	0.004	0	1	198.5
a2ml	0	1.90105	0.992	0.005	0	1	198.4
comtd1	0	1.83304	0.992	0.005	0	1	198.4
ces3	0	2.29723	0.984	0.005	0	1	196.8
c3a.3	0	2.21069	0.984	0.005	0	1	196.8
c3b.1	0	2.08853	0.984	0.005	0	1	196.8
shbg	0	1.42123	0.984	0.005	0	1	196.8
si:dkeyp-73d8.6	0	2.34966	0.786	0.004	0	1	196.5
cyp8b1	0	0.839282	0.782	0.004	0	1	195.5
miox	0	1.3393	0.956	0.005	0	1	191.2
c5	0	1.26725	0.948	0.005	0	1	189.6
upp2	0	1.77152	0.944	0.005	0	1	188.8
g6pca.1	0	1.14696	0.94	0.005	0	1	188
agt	0	1.0555	0.897	0.005	0	1	179.4
si:ch73-361h17.1	0	0.923424	0.893	0.005	0	1	178.6
proca	0	0.610196	0.714	0.004	0	1	178.5
cfhl5	0	0.688037	0.71	0.004	0	1	177.5
rnasel3	0	0.885532	0.706	0.004	0	1	176.5
serpind1	0	0.866491	0.873	0.005	0	1	174.6
cfb	0	1.724	1	0.006	0	1	166.667
tdo2a	0	1.87763	0.996	0.006	0	1	166
sb:cb37	0	2.08509	0.992	0.006	0	1	165.333
vtnb	0	1.46227	0.988	0.006	0	1	164.667
tdo2b	0	1.81347	0.984	0.006	0	1	164
adgrl1.1	0	0.573518	0.651	0.004	0	1	162.75
apoba	0	2.07618	0.976	0.006	0	1	162.667
LOC103910098	0	1.37856	0.639	0.004	0	1	159.75
si:dkeyp-73d8.9	0	2.47095	0.798	0.005	0	1	159.6
si:dkey-197j19.5	0	1.21675	0.944	0.006	0	1	157.333
si:ch1073-126c3.2	0	0.73454	0.627	0.004	0	1	156.75
angptl3	0	1.22591	0.925	0.006	0	1	154.167
serping1	0	0.773556	0.766	0.005	0	1	153.2
si:dkey-90m5.4	0	0.952028	0.897	0.006	0	1	149.5
cbln11	0	1.22396	0.889	0.006	0	1	148.167
cyp2p9	0	0.670861	0.73	0.005	0	1	146
gja12.1	0	1.0204	0.873	0.006	0	1	145.5
cyp7a1	0	0.773362	0.571	0.004	0	1	142.75
slco1d1	0	1.44875	0.968	0.007	0	1	138.286
rdh1	0	1.02216	0.937	0.007	0	1	133.857
slc2a2	0	0.761362	0.798	0.006	0	1	133
chia.6	0	0.749942	0.794	0.006	0	1	132.333
cetp	0	1.18101	0.921	0.007	0	1	131.571
gja13.1	0	1.18596	0.917	0.007	0	1	131
dgat2	0	1.11347	0.893	0.007	0	1	127.571
LOC101885014	0	0.652526	0.762	0.006	0	1	127
si:ch1073-464p5.5	0	2.98666	1	0.008	0	1	125
f2	0	2.13181	1	0.008	0	1	125
fga	0	2.07876	1	0.008	0	1	125
plg	0	1.90417	1	0.008	0	1	125
hao1	0	1.76087	1	0.008	0	1	125
si:ch73-281k2.5	0	1.7579	1	0.008	0	1	125
sult1st3	0	0.72708	0.623	0.005	0	1	124.6
serpinc1	0	2.30034	0.996	0.008	0	1	124.5
pla2g12b	0	1.41245	0.98	0.008	0	1	122.5
hbxb	0	0.855601	0.857	0.007	0	1	122.429
f5	0	1.20939	0.929	0.008	0	1	116.125
xdh	0	0.991716	0.917	0.008	0	1	114.625
itln3	0	0.71432	0.671	0.006	0	1	111.833
zgc:112265	0	3.1494	1	0.009	0	1	111.111
gc	0	2.81011	1	0.009	0	1	111.111
fgb	0	2.53954	1	0.009	0	1	111.111
cp	0	2.07855	0.996	0.009	0	1	110.667
gda	0	1.73915	0.992	0.009	0	1	110.222
cfh	0	1.8802	0.984	0.009	0	1	109.333
crp3	0	2.00068	0.972	0.009	0	1	108
dpys	0	1.20875	0.96	0.009	0	1	106.667
pbld	0	0.515827	0.635	0.006	0	1	105.833
cldn15lb	0	0.829482	0.837	0.008	0	1	104.625
rltgr	0	0.653985	0.726	0.007	0	1	103.714
hao2	0	0.541888	0.718	0.007	0	1	102.571
c9	0	2.61184	1	0.01	0	1	100
cfhl4	0	2.4789	1	0.01	0	1	100
cdab	0	2.33385	1	0.01	0	1	100
serpinf2b	0	2.01803	0.996	0.01	0	1	99.6
agxta	0	1.90602	0.996	0.01	0	1	99.6
c8g	0	1.56696	0.984	0.01	0	1	98.4
vmo1b	0	1.51677	0.964	0.01	0	1	96.4
mst1	0	0.631384	0.754	0.008	0	1	94.25
etnppl	0	0.824298	0.833	0.009	0	1	92.5556
acmsd	0	0.919514	0.921	0.01	0	1	92.1
ambp	0	2.80676	1	0.011	0	1	90.9091
cyp1a	0	1.14051	0.905	0.01	0	1	90.5
c3a.1	0	2.55159	0.992	0.011	0	1	90.1818
kng1	0	1.84368	0.992	0.011	0	1	90.1818
habp2	0	1.28913	0.948	0.011	0	1	86.1818
gpx3	0	1.21336	0.925	0.011	0	1	84.0909
abcc2	0	0.830951	0.837	0.01	0	1	83.7
ttr	0	3.15717	1	0.012	0	1	83.3333
selenop2	0	2.02651	0.996	0.012	0	1	83
oxct1b	0	1.66342	0.992	0.012	0	1	82.6667
pygl	0	1.30975	0.976	0.012	0	1	81.3333
zgc:153031	0	0.771194	0.813	0.01	0	1	81.3
lcn15	0	1.44288	0.968	0.012	0	1	80.6667
mttp	0	0.899426	0.877	0.011	0	1	79.7273
rbp2b	0	3.34983	1	0.013	0	1	76.9231
leg1.1	0	3.20538	1	0.013	0	1	76.9231
fgg	0	3.07001	1	0.013	0	1	76.9231
hpda	0	2.50868	1	0.013	0	1	76.9231
grhprb	0	2.48118	1	0.013	0	1	76.9231
g6pca.2	0	2.46094	1	0.013	0	1	76.9231
mlsl	0	0.632401	0.762	0.01	0	1	76.2
haao	0	0.933077	0.901	0.012	0	1	75.0833
dpydb	0	1.34012	0.968	0.013	0	1	74.4615
slc27a2a	0	1.00934	0.893	0.012	0	1	74.4167
allc	0	0.666655	0.73	0.01	0	1	73
ptgdsa	0	0.62129	0.73	0.01	0	1	73
acsbg1	0	0.878533	0.873	0.012	0	1	72.75
aqp12	0	1.63476	0.996	0.014	0	1	71.1429
apobb.1	0	3.03703	0.992	0.014	0	1	70.8571
cyp3a65	0	0.963007	0.849	0.012	0	1	70.75
aqp9b	0	0.646335	0.706	0.01	0	1	70.6
clic5b	0	0.910868	0.897	0.013	0	1	69
ldhbb	0	1.05514	0.881	0.013	0	1	67.7692
ftcd	0	1.21066	0.944	0.014	0	1	67.4286
XLOC-019859	0	0.617002	0.663	0.01	0	1	66.3
sb:cb1058	0	1.11508	0.905	0.014	0	1	64.6429
cyp24a1	0	1.61925	0.817	0.013	0	1	62.8462
slc2a9l2	0	0.813894	0.817	0.013	0	1	62.8462
agxtb	0	3.28304	1	0.016	0	1	62.5
pnp4b	0	2.74453	1	0.016	0	1	62.5
igfbp1b	0	1.54947	0.865	0.014	0	1	61.7857
gpr39	0	0.673699	0.679	0.011	0	1	61.7273
slc51a	0	1.33025	0.96	0.016	0	1	60
ugt5b4	0	1.23498	0.952	0.016	0	1	59.5
crp2	0	2.58587	0.988	0.017	0	1	58.1176
dio3b	0	1.0967	0.694	0.012	0	1	57.8333
cfi	0	1.05006	0.913	0.016	0	1	57.0625
slc22a2	0	0.90431	0.853	0.016	0	1	53.3125
serpina1	0	3.61144	1	0.019	0	1	52.6316
slc41a1	0	0.650424	0.758	0.015	0	1	50.5333
apoc2	0	3.02854	1	0.02	0	1	50
slc37a4a	0	0.943343	0.889	0.018	0	1	49.3889
serpina1l	0	3.7125	1	0.021	0	1	47.619
uox	0	2.8788	1	0.021	0	1	47.619
pklr	0	2.70484	1	0.021	0	1	47.619
sord	0	1.15946	0.937	0.02	0	1	46.85
LOC110437731	0	2.90805	1	0.022	0	1	45.4545
BX908782.3	0	2.42562	0.996	0.022	0	1	45.2727
gbe1b	0	0.57503	0.69	0.016	0	1	43.125
slc16a12a	0	0.549972	0.687	0.016	0	1	42.9375
hamp	0	2.41372	0.944	0.022	0	1	42.9091
ugt1a7	0	1.58203	0.98	0.023	0	1	42.6087
ugp2a	0	1.40046	0.98	0.023	0	1	42.6087
hmgcra	0	1.8031	0.893	0.021	0	1	42.5238
fads2	0	0.533018	0.504	0.012	0	1	42
ces2	0	3.99696	1	0.024	0	1	41.6667
zgc:123103	0	3.89063	1	0.024	0	1	41.6667
abcg2a	0	0.641902	0.774	0.019	0	1	40.7368
agxt2	0	0.963294	0.893	0.022	0	1	40.5909
si:ch211-214j24.14	0	0.689387	0.782	0.02	0	1	39.1
sult1st6	0	0.652215	0.738	0.019	0	1	38.8421
apoa4b.1	0	3.82601	1	0.026	0	1	38.4615
lect2l	0	1.71973	0.948	0.025	0	1	37.92
upb1	0	1.01588	0.909	0.024	0	1	37.875
zgc:103678	0	0.804686	0.829	0.022	0	1	37.6818
rcan2	0	0.525782	0.631	0.017	0	1	37.1176
apom	0	4.03776	1	0.027	0	1	37.037
pck1	0	2.61505	1	0.027	0	1	37.037
igfbp2b	0	0.605556	0.734	0.02	0	1	36.7
slc43a3b	0	0.786253	0.802	0.022	0	1	36.4545
wu:fj16a03	0	2.13491	0.968	0.027	0	1	35.8519
cyp2ad2	0	2.31655	0.988	0.028	0	1	35.2857
nme4	0	0.693464	0.774	0.022	0	1	35.1818
fbp1b	0	2.61582	1	0.029	0	1	34.4828
ucp1	0	3.15534	1	0.03	0	1	33.3333
sult2st2	0	1.43242	0.988	0.03	0	1	32.9333
pxmp2	0	0.922853	0.869	0.027	0	1	32.1852
XLOC-023329	0	0.528128	0.643	0.02	0	1	32.15
ldlra	0	0.930215	0.893	0.028	0	1	31.8929
afp4	0	3.48146	1	0.032	0	1	31.25
f10	0	1.0753	0.937	0.031	0	1	30.2258
rbp2a	0	0.980435	0.603	0.02	0	1	30.15
pah	0	1.34297	0.968	0.035	0	1	27.6571
tfa	0	3.95587	1	0.037	0	1	27.027
nipsnap3a	0	1.22221	0.948	0.036	0	1	26.3333
qsox1	0	0.593096	0.722	0.028	0	1	25.7857
fetub	0	3.95242	1	0.039	0	1	25.641
dhrs9	0	1.06845	0.913	0.036	0	1	25.3611
apoa1a	0	0.865266	0.659	0.026	0	1	25.3462
apoc1	0	4.14567	1	0.04	0	1	25
dmgdh	0	0.608474	0.722	0.029	0	1	24.8966
cyp4t8	0	0.690119	0.806	0.033	0	1	24.4242
agmo	0	0.698122	0.798	0.033	0	1	24.1818
cyp2n13	0	1.72133	0.996	0.042	0	1	23.7143
soul5	0	1.65471	0.948	0.04	0	1	23.7
cbsa	0	0.531663	0.655	0.028	0	1	23.3929
oat	0	1.83123	0.968	0.042	0	1	23.0476
tat	0	2.08747	0.873	0.038	0	1	22.9737
zgc:174904	0	0.997684	0.845	0.037	0	1	22.8378
cox8b	0	0.638058	0.762	0.034	0	1	22.4118
lrrc58a	0	0.96494	0.893	0.04	0	1	22.325
zgc:195173	0	0.915751	0.909	0.041	0	1	22.1707
slc25a48	0	0.762984	0.742	0.034	0	1	21.8235
fn1b	0	2.18809	0.98	0.045	0	1	21.7778
acaa1	0	0.767864	0.849	0.039	0	1	21.7692
cyp27a7	0	0.785476	0.861	0.04	0	1	21.525
igfbp2a	0	1.56976	0.988	0.046	0	1	21.4783
ttc36	0	1.11133	0.944	0.044	0	1	21.4545
faxdc2	0	1.3171	0.992	0.048	0	1	20.6667
h6pd	0	0.855151	0.825	0.04	0	1	20.625
fabp2	0	0.94903	0.893	0.045	0	1	19.8444
si:ch211-132b12.7	0	0.566527	0.71	0.037	0	1	19.1892
porb	0	1.38687	0.972	0.051	0	1	19.0588
uraha	0	1.69768	0.984	0.052	0	1	18.9231
bcat1	0	0.522898	0.651	0.035	0	1	18.6
akt2l	0	0.612032	0.778	0.042	0	1	18.5238
XLOC-041269	0	0.52848	0.698	0.038	0	1	18.3684
scp2a	0	2.07901	1	0.055	0	1	18.1818
cox7a1	0	1.24238	0.917	0.051	0	1	17.9804
itgb1b.2	0	0.530982	0.615	0.035	0	1	17.5714
phyh	0	1.09938	0.944	0.054	0	1	17.4815
ankrd9	0	0.539106	0.607	0.035	0	1	17.3429
aldh3a2b	0	0.536314	0.694	0.041	0	1	16.9268
pck2	0	1.50016	0.972	0.058	0	1	16.7586
zgc:92630	0	0.595383	0.595	0.036	0	1	16.5278
hsd17b4	0	0.549257	0.71	0.043	0	1	16.5116
lgals2b	0	1.69197	0.992	0.061	0	1	16.2623
cyp2y3	0	0.866964	0.841	0.054	0	1	15.5741
epdl1	0	1.57757	1	0.065	0	1	15.3846
rgn	0	0.732243	0.81	0.053	0	1	15.283
mat1a	0	2.07349	0.996	0.068	0	1	14.6471
si:dkey-33i11.9	0	0.511391	0.746	0.052	0	1	14.3462
bckdhbl	0	0.928017	0.929	0.065	0	1	14.2923
gpd1b	0	1.5295	1	0.07	0	1	14.2857
elovl2	0	1.18142	0.738	0.052	0	1	14.1923
acox1	0	1.05059	0.921	0.066	0	1	13.9545
arg2	0	1.44799	0.925	0.067	0	1	13.806
gatm	0	2.49173	1	0.073	0	1	13.6986
spink2.1	0	1.73754	0.976	0.073	0	1	13.3699
aldh1l1	0	1.41322	0.956	0.072	0	1	13.2778
ptprda	0	0.608629	0.762	0.058	0	1	13.1379
slc7a2	0	0.617357	0.734	0.056	0	1	13.1071
cat	0	1.80141	0.988	0.076	0	1	13
olfm1b	0	0.686517	0.845	0.065	0	1	13
diabloa	0	2.30988	1	0.079	0	1	12.6582
ca2	0	0.52373	0.706	0.056	0	1	12.6071
msmo1	0	1.62368	0.73	0.059	0	1	12.3729
ugt5b2	0	0.552157	0.714	0.058	0	1	12.3103
clpxb	0	0.633622	0.738	0.06	0	1	12.3
got2a	0	0.844426	0.821	0.067	0	1	12.2537
dhdhl	0	0.657418	0.774	0.064	0	1	12.0938
nid1a	0	1.15349	0.976	0.081	0	1	12.0494
phyhd1	0	0.871271	0.885	0.074	0	1	11.9595
hgd	0	1.0187	0.98	0.082	0	1	11.9512
aspg	0	0.590409	0.738	0.062	0	1	11.9032
slc38a3b	0	0.558079	0.71	0.06	0	1	11.8333
gcshb	0	1.31524	0.976	0.083	0	1	11.759
si:dkey-262k9.2	0	0.818871	0.889	0.078	0	1	11.3974
gchfr	0	0.669066	0.817	0.074	0	1	11.0405
chpt1	0	1.12345	0.956	0.088	0	1	10.8636
ckba	0	1.45945	0.984	0.093	0	1	10.5806
gcdha	0	0.76053	0.861	0.082	0	1	10.5
acsf2	0	0.728978	0.817	0.078	0	1	10.4744
nocta	0	1.08698	0.929	0.089	0	1	10.4382
akr1b1	0	0.671212	0.873	0.085	0	1	10.2706
osbpl2b	0	0.559969	0.746	0.073	0	1	10.2192
sdr16c5b	0	0.833367	0.857	0.085	0	1	10.0824
si:ch73-141c7.1	0	1.25042	0.944	0.094	0	1	10.0426
gnmt	0	1.44257	0.992	0.099	0	1	10.0202
klf15	0	1.12959	0.948	0.097	0	1	9.7732
abat	0	1.64796	0.996	0.102	0	1	9.76471
igfbp1a	0	2.45272	1	0.104	0	1	9.61538
gldc	0	0.830412	0.873	0.093	0	1	9.3871
suclg2	0	1.36314	0.988	0.108	0	1	9.14815
slc25a34	0	0.786617	0.865	0.095	0	1	9.10526
fabp10a	0	5.36547	1	0.11	0	1	9.09091
lipf	0	0.76434	0.853	0.094	0	1	9.07447
zgc:77439	0	0.641252	0.79	0.089	0	1	8.8764
zgc:85777	0	0.586155	0.806	0.091	0	1	8.85714
cpn1	0	0.6663	0.897	0.102	0	1	8.79412
glod5	0	0.914338	0.925	0.109	0	1	8.48624
CABZ01065076.1	4.0788e-253	0.700665	0.643	0.077	1.48252e-248	1	8.35065
eci2	1.09921e-291	0.585007	0.766	0.092	3.99531e-287	1	8.32609
cdo1	0	0.847555	0.937	0.114	0	1	8.2193
slc16a10	4.92434e-266	0.513422	0.738	0.09	1.78985e-261	1	8.2
hyi	0	0.912881	0.905	0.111	0	1	8.15315
aco1	1.71881e-300	0.631787	0.798	0.099	6.24734e-296	1	8.06061
qdpra	0	0.787632	0.901	0.112	0	1	8.04464
slc38a4	0	1.9585	0.988	0.123	0	1	8.03252
mthfd1b	1.74176e-269	0.526445	0.738	0.092	6.33076e-265	1	8.02174
got1	0	0.818857	0.889	0.112	0	1	7.9375
gpx4a	0	3.51497	1	0.126	0	1	7.93651
abca1a	1.55248e-243	0.53057	0.71	0.09	5.64279e-239	1	7.88889
nupr1b	0	1.95225	1	0.127	0	1	7.87402
itm2bb	1.95491e-298	0.646809	0.857	0.11	7.10552e-294	1	7.79091
ca5a	3.65074e-230	0.595559	0.667	0.088	1.32694e-225	1	7.57955
apoa1b	0	5.22815	1	0.133	0	1	7.5188
gpt2l	0	1.15039	0.968	0.13	0	1	7.44615
pgm1	0	1.13551	0.952	0.128	0	1	7.4375
gstk1	9.60306e-275	0.653686	0.813	0.11	3.49042e-270	1	7.39091
tmem254	2.20455e-233	0.513328	0.714	0.097	8.01287e-229	1	7.36082
nqo1	1.28059e-208	0.596234	0.667	0.091	4.65456e-204	1	7.32967
slc25a25a	0	0.93699	0.917	0.129	0	1	7.10853
pla2g15	1.95365e-218	0.528872	0.71	0.1	7.10093e-214	1	7.1
lpin1	0	1.7045	1	0.141	0	1	7.0922
mgst1.2	0	1.6458	0.996	0.141	0	1	7.06383
dhcr7	5.11545e-217	0.57851	0.706	0.102	1.85931e-212	1	6.92157
hagh	3.18033e-256	0.590287	0.837	0.123	1.15596e-251	1	6.80488
gstt1a	0	1.87764	1	0.155	0	1	6.45161
mt2	1.07008e-171	0.773449	0.631	0.098	3.88944e-167	1	6.43878
gstz1	0	1.40005	0.98	0.154	0	1	6.36364
cyp3c1	1.92909e-205	0.559594	0.786	0.126	7.01167e-201	1	6.2381
isoc2	0	1.10933	0.952	0.154	0	1	6.18182
anxa4	7.76579e-256	0.819475	0.893	0.145	2.82263e-251	1	6.15862
park7	5.19806e-211	0.520036	0.798	0.13	1.88934e-206	1	6.13846
apoa2	0	5.43505	1	0.165	0	1	6.06061
cth	1.01288e-246	0.727486	0.885	0.149	3.68152e-242	1	5.9396
fah	5.94144e-308	1.16258	0.968	0.163	2.15953e-303	1	5.93865
acat1	0	1.53144	0.996	0.169	0	1	5.89349
rbp4	0	2.92576	1	0.17	0	1	5.88235
srd5a2a	1.07764e-275	0.887882	0.917	0.158	3.91689e-271	1	5.8038
sgk1	9.75523e-267	1.08321	0.952	0.173	3.54573e-262	1	5.50289
gapdh	0	2.96353	1	0.183	0	1	5.46448
sod2	3.35338e-188	0.64743	0.802	0.149	1.21885e-183	1	5.38255
gcat	3.8735e-180	0.584299	0.758	0.142	1.4079e-175	1	5.33803
shmt2	5.41248e-238	0.777	0.913	0.173	1.96727e-233	1	5.27746
pgam1a	0	1.47756	0.996	0.194	0	1	5.13402
ech1	4.39555e-166	0.553849	0.754	0.148	1.59765e-161	1	5.09459
mcfd2	1.40649e-183	0.610785	0.829	0.163	5.11217e-179	1	5.08589
lpl	3.20717e-272	1.17975	0.988	0.198	1.16571e-267	1	4.9899
zgc:163080	1.12694e-226	0.817385	0.913	0.183	4.09611e-222	1	4.98907
pnp5a	1.25057e-294	1.86266	1	0.201	4.54544e-290	1	4.97512
pgk1	2.11025e-237	0.904153	0.952	0.192	7.67011e-233	1	4.95833
slc25a33	1.00194e-172	0.613489	0.825	0.168	3.64175e-168	1	4.91071
acaa2	6.41108e-234	0.940152	0.929	0.191	2.33024e-229	1	4.86387
CABZ01032488.1	1.55755e-157	0.549366	0.806	0.174	5.66123e-153	1	4.63218
gamt	0	3.37134	1	0.219	0	1	4.56621
bhmt	2.52471e-294	2.51277	1	0.221	9.17657e-290	1	4.52489
slc25a20	5.51041e-192	0.74519	0.905	0.201	2.00287e-187	1	4.50249
ndrg2	1.7211e-174	0.75391	0.909	0.214	6.2557e-170	1	4.24766
chchd10	3.57505e-157	0.732787	0.917	0.233	1.29942e-152	1	3.93562
acadm	4.75522e-177	0.823224	0.94	0.244	1.72838e-172	1	3.85246
rmdn1	4.39343e-135	0.608377	0.806	0.21	1.59688e-130	1	3.8381
pcbd1	1.79418e-170	0.782583	0.964	0.252	6.52129e-166	1	3.8254
idh1	1.45355e-205	1.11912	0.98	0.257	5.28323e-201	1	3.81323
gpx1a	8.85779e-227	1.27695	0.984	0.269	3.21954e-222	1	3.65799
rcl1	3.05319e-196	1.03773	0.952	0.266	1.10974e-191	1	3.57895
eno3	4.84549e-241	1.86502	1	0.283	1.76119e-236	1	3.53357
shmt1	3.32953e-144	0.695195	0.917	0.263	1.21018e-139	1	3.48669
si:dkey-16p21.8	2.675e-182	1.06968	1	0.294	9.72282e-178	1	3.40136
glud1b	6.65922e-245	2.16168	0.996	0.293	2.42043e-240	1	3.39932
ptgdsb.1	5.05284e-44	-0.837324	0.548	0.164	1.83655e-39	1	3.34146
aldh7a1	3.0165e-142	0.697397	0.944	0.286	1.09641e-137	1	3.3007
fdx1	2.92405e-135	0.764618	0.921	0.294	1.06281e-130	1	3.13265
cox6b1	2.11522e-188	1.19372	0.996	0.321	7.68819e-184	1	3.1028
ivd	3.5978e-107	0.544675	0.881	0.284	1.30769e-102	1	3.10211
egr1	2.83453e-96	0.52436	0.917	0.3	1.03027e-91	1	3.05667
acadvl	3.85243e-99	0.536002	0.905	0.31	1.40024e-94	1	2.91935
gstr	2.58002e-180	1.09678	0.984	0.339	9.37761e-176	1	2.90265
tob1a	4.55645e-106	0.600739	0.96	0.332	1.65613e-101	1	2.89157
selenou1a	1.64046e-94	0.53147	0.889	0.314	5.96259e-90	1	2.83121
tob1b	9.73965e-127	0.887371	0.976	0.36	3.54007e-122	1	2.71111
cyb5a	1.75628e-173	1.1236	0.996	0.37	6.38354e-169	1	2.69189
prdx6	2.19295e-94	0.596091	0.921	0.343	7.97072e-90	1	2.68513
gsta.1	2.66558e-100	0.579135	0.96	0.365	9.68858e-96	1	2.63014
p4hb	9.08171e-126	0.990825	0.98	0.373	3.30093e-121	1	2.62735
adka	8.00807e-109	0.698234	0.944	0.363	2.91069e-104	1	2.60055
mknk2b	1.79622e-78	0.53031	0.897	0.357	6.52873e-74	1	2.51261
dap	1.1995e-160	1.10581	0.984	0.392	4.35984e-156	1	2.5102
ddt	4.6056e-168	1.10693	0.996	0.397	1.674e-163	1	2.50882
krt91	5.84414e-20	-1.51217	0.579	0.237	2.12417e-15	1	2.44304
npc2	4.31966e-130	0.85568	0.988	0.409	1.57007e-125	1	2.41565
krt18a.1	5.38576e-27	-0.508834	0.782	0.324	1.95756e-22	1	2.41358
atp5if1b	6.60653e-92	0.670127	0.976	0.432	2.40128e-87	1	2.25926
aldob	6.85334e-197	3.04104	1	0.443	2.49098e-192	1	2.25734
aldh6a1	1.84052e-193	1.66632	1	0.448	6.68975e-189	1	2.23214
tpi1b	1.37766e-170	1.32241	1	0.45	5.00738e-166	1	2.22222
gstp1	4.4148e-104	0.601231	0.984	0.459	1.60465e-99	1	2.14379
aldh9a1a.1	5.25389e-110	0.85285	0.984	0.485	1.90963e-105	1	2.02887
pgrmc1	2.0959e-74	0.575931	0.968	0.481	7.61795e-70	1	2.01247
sod1	3.68914e-181	1.85193	1	0.518	1.34089e-176	1	1.9305
chac1	2.88933e-111	0.914395	0.996	0.52	1.05018e-106	1	1.91538
etfb	4.72899e-82	0.621253	0.952	0.498	1.71885e-77	1	1.91165
atox1	2.80293e-166	1.48414	1	0.53	1.01878e-161	1	1.88679
suclg1	1.00116e-174	1.62433	1	0.551	3.63892e-170	1	1.81488
hdlbpa	3.65433e-85	0.659635	0.98	0.551	1.32824e-80	1	1.77858
COX7A2 (1 of many)	1.59935e-90	0.775587	0.972	0.554	5.81314e-86	1	1.75451
pvalb2	2.45383e-07	-0.601251	0.873	0.499	0.00891895	1	1.7495
mpc1	3.75076e-108	0.812971	0.996	0.577	1.36329e-103	1	1.72617
sec61a1	1.15992e-58	0.536632	0.964	0.599	4.21597e-54	1	1.60935
mdh1aa	7.73828e-155	1.3302	1	0.623	2.81263e-150	1	1.60514
ahcy	9.63121e-169	1.67499	1	0.636	3.50065e-164	1	1.57233
XLOC-044191	0.000257186	-0.535707	0.726	0.462	1	1	1.57143
ndufa1	2.01519e-59	0.500145	0.964	0.647	7.3246e-55	1	1.48995
hspe1	1.25037e-86	0.719035	0.996	0.68	4.54471e-82	1	1.46471
zgc:92744	1.38281e-84	0.669885	0.992	0.714	5.02609e-80	1	1.38936
atp5md	6.50784e-91	0.727566	1	0.761	2.36541e-86	1	1.31406
npm1a	8.83787e-16	-1.02776	0.825	0.691	3.2123e-11	1	1.19392
cox6c	2.75146e-64	0.527539	1	0.844	1.00007e-59	1	1.18483
cyt1	0.000141867	-2.1318	0.798	0.678	1	1	1.17699
btg2	1.60989e-08	-0.651052	0.81	0.701	0.000585146	1	1.15549
tuba8l	4.41812e-13	-0.799967	0.746	0.658	1.60585e-08	1	1.13374
calm2a	4.60433e-07	-0.522758	0.75	0.668	0.0167353	1	1.12275
prdx2	2.00046e-136	1.04474	1	0.891	7.27109e-132	1	1.12233
mt-nd3	1.98387e-120	1.0259	0.996	0.89	7.21076e-116	1	1.1191
cox6a1	7.45059e-93	0.671698	0.992	0.911	2.70807e-88	1	1.08891
COX5B	9.46361e-92	0.606785	1	0.924	3.43974e-87	1	1.08225
cox7b	6.94068e-92	0.657677	1	0.93	2.52273e-87	1	1.07527
cycsb	4.07766e-19	-0.548309	0.825	0.774	1.48211e-14	1	1.06589
mt-nd4	2.98797e-102	0.776529	1	0.948	1.08604e-97	1	1.05485
actc1b	8.59579e-13	-1.67847	0.762	0.726	3.12431e-08	1	1.04959
oaz1a	4.41392e-31	-0.509724	0.956	0.915	1.60433e-26	1	1.04481
mt-nd1	1.35897e-97	0.73728	1	0.959	4.93944e-93	1	1.04275
mt-nd2	1.57145e-73	0.551411	0.996	0.963	5.71174e-69	1	1.03427
gtpbp4	1.91596e-16	-0.55357	0.694	0.674	6.96396e-12	1	1.02967
atp5mc3b	3.06743e-93	0.55014	1	0.973	1.11492e-88	1	1.02775
fth1a	3.06558e-40	-0.581261	0.984	0.959	1.11425e-35	1	1.02607
zgc:56493	5.81095e-86	-1.07839	0.968	0.945	2.11211e-81	1	1.02434
nsa2	6.89282e-49	-0.68529	0.925	0.905	2.50533e-44	1	1.0221
mt-co1	4.57791e-149	1.48549	1	0.979	1.66393e-144	1	1.02145
si:dkey-56m19.5	3.00047e-10	-0.834113	0.548	0.537	1.09058e-05	1	1.02048
fkbp1aa	8.35071e-85	-0.869003	1	0.98	3.03523e-80	1	1.02041
pabpc1a	2.61182e-80	-0.795238	0.956	0.937	9.49319e-76	1	1.02028
rsl24d1	1.09008e-60	-0.765182	0.952	0.936	3.9621e-56	1	1.01709
NC-002333.4	2.76497e-35	-1.03123	1	0.984	1.00498e-30	1	1.01626
btf3	1.77485e-67	-0.59223	1	0.985	6.45105e-63	1	1.01523
serbp1a	9.46558e-101	-1.04371	0.984	0.97	3.44045e-96	1	1.01443
mt-cyb	1.75347e-132	1.06963	1	0.987	6.37334e-128	1	1.01317
eif3f	2.31643e-91	-0.842124	0.964	0.954	8.41955e-87	1	1.01048
eef1b2	1.92282e-76	-0.660047	1	0.99	6.98889e-72	1	1.0101
COX3	8.46129e-143	1.21927	1	0.991	3.07543e-138	1	1.00908
mt-atp6	3.68839e-139	1.24218	1	0.991	1.34062e-134	1	1.00908
rpl4	1.0411e-72	-0.567007	1	0.991	3.7841e-68	1	1.00908
krt4	5.38777e-33	-2.57439	0.829	0.823	1.95829e-28	1	1.00729
ppiaa	4.7276e-94	-0.822856	1	0.993	1.71834e-89	1	1.00705
actb2	1.93652e-95	-1.35257	1	0.994	7.03868e-91	1	1.00604
hsp90ab1	5.51598e-116	-1.25262	1	0.995	2.00489e-111	1	1.00503
naca	4.9454e-97	-0.748298	1	0.996	1.79751e-92	1	1.00402
mt-co2	5.68378e-132	0.986681	1	0.997	2.06588e-127	1	1.00301
eef1g	4.20079e-94	-0.705668	0.996	0.994	1.52686e-89	1	1.00201
ybx1	1.06758e-124	-0.942295	1	0.998	3.88034e-120	1	1.002
CR383676.1	9.68264e-120	-1.71123	1	0.998	3.51935e-115	1	1.002
rpl3	9.85171e-109	-0.786023	1	0.998	3.5808e-104	1	1.002
rack1	8.34438e-104	-0.673705	1	0.998	3.03293e-99	1	1.002
rpl6	2.13707e-83	-0.56043	1	0.998	7.76761e-79	1	1.002
rpl21	1.91946e-81	-0.550434	1	0.998	6.97666e-77	1	1.002
rpl10a	2.22072e-80	-0.583166	1	0.998	8.07165e-76	1	1.002
hspa8	1.8639e-122	-0.954207	1	0.999	6.77471e-118	1	1.001
rpsa	2.23956e-113	-0.706328	1	0.999	8.14012e-109	1	1.001
rpl7a	3.62991e-104	-0.701361	1	0.999	1.31936e-99	1	1.001
rps8a	1.09079e-102	-0.677858	1	0.999	3.96469e-98	1	1.001
rpl8	1.54236e-102	-0.622429	1	0.999	5.60601e-98	1	1.001
rps4x	1.67595e-102	-0.703374	1	0.999	6.09156e-98	1	1.001
rps6	8.97399e-96	-0.627016	1	0.999	3.26178e-91	1	1.001
rpl7	5.61278e-92	-0.628453	1	0.999	2.04008e-87	1	1.001
tpt1	7.41204e-91	-0.531965	1	0.999	2.69405e-86	1	1.001
rps9	2.22745e-90	-0.60663	1	0.999	8.09613e-86	1	1.001
rpl28	7.11383e-86	-0.506069	1	0.999	2.58566e-81	1	1.001
rplp0	1.45259e-84	-0.579764	1	0.999	5.27971e-80	1	1.001
rps5	8.3655e-81	-0.514991	1	0.999	3.04061e-76	1	1.001
rps3a	1.44943e-80	-0.564584	1	0.999	5.26824e-76	1	1.001
rps7	4.56527e-76	-0.513832	1	0.999	1.65934e-71	1	1.001
eef1a1l1	2.73482e-121	-0.767366	1	1	9.94026e-117	1	1
rpl19	2.4806e-95	-0.515724	1	1	9.01623e-91	1	1
rplp1	5.15127e-95	-0.57316	1	1	1.87233e-90	1	1
rps2	2.43251e-91	-0.591367	1	1	8.84144e-87	1	1
rpl18a	6.27453e-91	-0.526861	1	1	2.2806e-86	1	1
rpl18	8.04526e-91	-0.558746	1	1	2.92421e-86	1	1
gabarapb	6.12479e-35	-0.788379	0.833	0.835	2.22618e-30	1	0.997605
ppiab	2.37707e-103	-0.977775	0.988	0.993	8.63992e-99	1	0.994965
eif1b	4.19075e-51	-0.653826	0.917	0.926	1.52321e-46	1	0.990281
ywhabb	5.05077e-39	-0.606136	0.829	0.84	1.8358e-34	1	0.986905
cnbpa	1.53688e-53	-0.867142	0.825	0.841	5.5861e-49	1	0.980975
ddx5	1.29133e-49	-0.754007	0.861	0.878	4.69359e-45	1	0.980638
cirbpb	4.13812e-141	-1.93951	0.968	0.994	1.50408e-136	1	0.973843
eif4ebp1	1.97905e-17	-0.552914	0.631	0.648	7.19327e-13	1	0.973765
eif3ba	1.53859e-48	-0.707644	0.817	0.841	5.59232e-44	1	0.971463
hypk	2.03001e-26	-0.571663	0.683	0.705	7.37846e-22	1	0.968794
metap2b	1.10197e-21	-0.523154	0.659	0.681	4.00532e-17	1	0.967695
ptmab	6.78632e-118	-2.55384	0.952	0.984	2.46662e-113	1	0.96748
eif3k	5.01769e-34	-0.571363	0.754	0.783	1.82378e-29	1	0.962963
fthl27	1.61577e-61	-1.09885	0.889	0.924	5.87285e-57	1	0.962121
cst14a.2	3.77534e-12	-0.643	0.552	0.574	1.37222e-07	1	0.961672
pnrc2	5.9525e-90	-1.05824	0.937	0.975	2.16355e-85	1	0.961026
eif5a2	3.45489e-76	-1.07234	0.861	0.897	1.25575e-71	1	0.959866
eif3g	2.39417e-49	-0.68496	0.794	0.828	8.7021e-45	1	0.958937
eif2s2	4.66691e-53	-0.805482	0.813	0.853	1.69628e-48	1	0.953107
ran	1.77035e-124	-1.63184	0.925	0.974	6.4347e-120	1	0.949692
tma7	1.50965e-74	-0.986644	0.845	0.896	5.48713e-70	1	0.94308
calr	7.72896e-11	-0.659442	0.516	0.549	2.80924e-06	1	0.939891
eif3ea	4.81902e-78	-0.88429	0.841	0.895	1.75157e-73	1	0.939665
pa2g4a	2.01172e-16	-0.595931	0.56	0.597	7.312e-12	1	0.938023
rbx1	1.14011e-50	-0.691045	0.782	0.835	4.14397e-46	1	0.936527
rab2a	1.7138e-22	-0.607714	0.631	0.676	6.22913e-18	1	0.933432
serf2	8.3188e-70	-0.817117	0.829	0.893	3.02363e-65	1	0.928331
pfdn4	5.82858e-36	-0.630226	0.694	0.752	2.11851e-31	1	0.922872
dynlrb1	1.00641e-31	-0.646372	0.671	0.734	3.65799e-27	1	0.914169
brk1	2.77576e-20	-0.52821	0.611	0.669	1.00891e-15	1	0.913303
calm2b	3.62497e-83	-1.30624	0.841	0.922	1.31757e-78	1	0.912148
nop53	2.16024e-24	-0.596075	0.639	0.701	7.85184e-20	1	0.911555
nop10	1.17368e-26	-0.752513	0.611	0.673	4.26599e-22	1	0.907875
sdc4	4.45409e-24	-0.967879	0.583	0.648	1.61893e-19	1	0.899691
fbl	8.28169e-20	-0.753825	0.536	0.598	3.01015e-15	1	0.896321
psmb6	7.27481e-46	-0.724646	0.714	0.797	2.64418e-41	1	0.895859
ywhaba	6.53813e-59	-0.77824	0.77	0.86	2.37641e-54	1	0.895349
fkbp3	1.2486e-20	-0.514854	0.603	0.674	4.5383e-16	1	0.894659
h3f3d	3.4748e-153	-2.34084	0.889	0.996	1.26298e-148	1	0.89257
eif3i	7.7291e-44	-0.656341	0.718	0.808	2.8093e-39	1	0.888614
cfl1	1.77289e-110	-1.82704	0.845	0.956	6.44393e-106	1	0.883891
hnrnpa0l	2.31715e-144	-2.05728	0.869	0.984	8.42215e-140	1	0.88313
ncl	1.31159e-52	-1.1363	0.698	0.792	4.76724e-48	1	0.881313
selenof	1.35725e-33	-0.669256	0.635	0.721	4.93321e-29	1	0.880721
eif3ha	3.18437e-37	-0.610411	0.667	0.76	1.15742e-32	1	0.877632
eif2s3	5.52763e-60	-0.754643	0.746	0.853	2.00913e-55	1	0.87456
skp1	2.45135e-54	-0.7674	0.726	0.834	8.90991e-50	1	0.870504
hmgn7	2.66176e-109	-1.48523	0.825	0.952	9.67471e-105	1	0.866597
etf1b	1.58126e-18	-0.533981	0.508	0.588	5.74739e-14	1	0.863946
eif3m	2.92123e-101	-1.05452	0.802	0.93	1.06178e-96	1	0.862366
cnbpb	4.8056e-59	-0.855499	0.702	0.819	1.74669e-54	1	0.857143
pa2g4b	9.45899e-18	-0.5548	0.496	0.579	3.43806e-13	1	0.856649
cct7	1.17667e-52	-0.787741	0.687	0.802	4.27684e-48	1	0.856608
cct6a	8.71837e-32	-0.604116	0.599	0.7	3.16887e-27	1	0.855714
arhgdia	5.61584e-25	-0.628597	0.544	0.636	2.04119e-20	1	0.855346
hbae3	1.22031e-11	-2.45559	0.437	0.513	4.43548e-07	1	0.851852
pfdn5	5.99905e-39	-0.669924	0.619	0.728	2.18048e-34	1	0.850275
zgc:56676	4.45117e-69	-0.914893	0.718	0.847	1.61787e-64	1	0.847698
polr2l	7.00096e-26	-0.600756	0.56	0.662	2.54464e-21	1	0.845921
sem1	1.38682e-57	-0.806155	0.706	0.836	5.04067e-53	1	0.844498
id1	8.31487e-37	-1.7821	0.615	0.732	3.02221e-32	1	0.840164
hnrnpa0b	6.87672e-109	-1.7281	0.786	0.938	2.49948e-104	1	0.837953
csnk2b	1.89259e-59	-0.806482	0.69	0.828	6.87901e-55	1	0.833333
hbbe1.3	4.73853e-21	-2.59287	0.532	0.642	1.72231e-16	1	0.82866
elocb	8.05987e-35	-0.686436	0.603	0.728	2.92952e-30	1	0.828297
elof1	5.99575e-20	-0.570347	0.516	0.629	2.17928e-15	1	0.82035
fam32a	7.6854e-28	-0.593057	0.56	0.684	2.79341e-23	1	0.818713
pdap1a	1.64527e-24	-0.6947	0.508	0.621	5.98006e-20	1	0.818035
ptmaa	6.64524e-94	-2.04797	0.75	0.924	2.41535e-89	1	0.811688
tcp1	1.65701e-52	-0.806256	0.639	0.788	6.02274e-48	1	0.810914
eif4a1a	8.17255e-61	-1.0241	0.655	0.808	2.97048e-56	1	0.810644
pomp	2.82899e-56	-0.851369	0.655	0.808	1.02825e-51	1	0.810644
psmb5	8.34329e-19	-0.509022	0.476	0.591	3.03254e-14	1	0.805415
myl12.1	6.2341e-92	-1.28668	0.722	0.898	2.26591e-87	1	0.804009
paip2b	2.00825e-56	-0.770907	0.655	0.817	7.2994e-52	1	0.801714
eif3d	4.75845e-61	-0.83637	0.647	0.813	1.72955e-56	1	0.795818
khdrbs1a	1.32111e-133	-2.27389	0.77	0.969	4.80184e-129	1	0.794634
si:ch211-196l7.4	1.43596e-20	-0.595993	0.492	0.627	5.21928e-16	1	0.784689
eif3s6ip	6.57205e-46	-0.752093	0.583	0.743	2.38874e-41	1	0.784657
ube2v2	1.45314e-51	-0.765978	0.599	0.767	5.28173e-47	1	0.780965
histh1l	9.72732e-23	-1.2531	0.476	0.61	3.53559e-18	1	0.780328
eef1db	4.30185e-72	-0.901183	0.659	0.846	1.56359e-67	1	0.77896
cyt1l	9.34695e-21	-2.51924	0.472	0.606	3.39733e-16	1	0.778878
naa10	1.66447e-30	-0.572751	0.516	0.666	6.04984e-26	1	0.774775
cdv3	9.03655e-26	-0.569518	0.492	0.636	3.28452e-21	1	0.773585
hsbp1b	2.33853e-34	-0.629276	0.52	0.676	8.49986e-30	1	0.769231
pfdn1	1.37555e-39	-0.653746	0.548	0.714	4.99972e-35	1	0.767507
btg1	6.93871e-31	-0.860579	0.528	0.689	2.52201e-26	1	0.766328
ppp2cb	2.43352e-42	-0.717708	0.552	0.722	8.84513e-38	1	0.764543
sumo2b	9.43504e-93	-1.10284	0.687	0.899	3.42935e-88	1	0.764182
lsm12b	1.20184e-34	-0.602718	0.528	0.691	4.36833e-30	1	0.76411
si:ch73-281n10.2	3.58632e-129	-2.53588	0.734	0.962	1.30352e-124	1	0.762994
lsm5	9.43107e-39	-0.725832	0.532	0.698	3.42791e-34	1	0.762178
ctsd	6.82802e-20	-0.595705	0.444	0.584	2.48178e-15	1	0.760274
psmb7	3.09957e-69	-1.01211	0.627	0.83	1.1266e-64	1	0.755422
arpc3	1.34105e-28	-0.715648	0.488	0.647	4.87433e-24	1	0.75425
h3f3c	9.35568e-135	-1.8631	0.726	0.97	3.40051e-130	1	0.748454
hnrnpaba	1.96912e-140	-2.36034	0.73	0.976	7.15715e-136	1	0.747951
srsf5a	9.32706e-96	-1.12981	0.667	0.896	3.39011e-91	1	0.74442
bud31	7.12112e-53	-0.817438	0.563	0.758	2.58832e-48	1	0.742744
zgc:153867	3.71941e-64	-1.14656	0.607	0.818	1.3519e-59	1	0.742054
taf13	6.36034e-22	-0.521783	0.437	0.595	2.31179e-17	1	0.734454
h3f3a	4.99409e-120	-2.25683	0.694	0.947	1.8152e-115	1	0.732841
ube2d1b	6.77394e-26	-0.635625	0.46	0.628	2.46212e-21	1	0.732484
si:ch211-286b5.5	1.11068e-18	-0.50154	0.401	0.548	4.037e-14	1	0.731752
tmsb4x	3.24148e-129	-2.58892	0.714	0.976	1.17818e-124	1	0.731557
csnk1a1	1.27144e-46	-0.735976	0.544	0.746	4.62132e-42	1	0.729223
nop56	7.79993e-39	-0.933246	0.496	0.681	2.83504e-34	1	0.728341
spcs3	5.73731e-25	-0.568691	0.444	0.61	2.08534e-20	1	0.727869
bzw1a	9.14901e-21	-0.702617	0.425	0.585	3.32539e-16	1	0.726496
wu:fb55g09	5.24198e-37	-0.779244	0.52	0.717	1.9053e-32	1	0.725244
oaz1b	1.64885e-82	-1.17738	0.619	0.859	5.99306e-78	1	0.720605
psma1	1.9854e-50	-0.757721	0.556	0.773	7.21632e-46	1	0.719276
ier5	1.87616e-30	-0.660627	0.464	0.65	6.81928e-26	1	0.713846
pdcd5	3.76393e-22	-0.500149	0.409	0.573	1.36808e-17	1	0.713787
cct5	6.37019e-79	-1.06288	0.599	0.844	2.31537e-74	1	0.709716
atp5if1a	6.5655e-51	-0.865535	0.528	0.745	2.38636e-46	1	0.708725
anp32a	9.39377e-87	-1.36432	0.615	0.868	3.41435e-82	1	0.708525
psmb4	6.33416e-36	-0.683764	0.48	0.679	2.30228e-31	1	0.706922
psma8	1.20654e-54	-0.842019	0.54	0.765	4.38542e-50	1	0.705882
cirbpa	2.26504e-141	-2.47076	0.683	0.975	8.23276e-137	1	0.700513
mphosph8	4.00886e-23	-0.530761	0.401	0.574	1.4571e-18	1	0.698606
cct8	6.756e-48	-0.753772	0.508	0.73	2.4556e-43	1	0.69589
psma4	5.21504e-41	-0.721948	0.488	0.705	1.89551e-36	1	0.692199
sf3b6	2.5035e-52	-0.774394	0.532	0.769	9.09946e-48	1	0.691808
clta	1.95315e-34	-0.690642	0.46	0.665	7.09913e-30	1	0.691729
sdcbp2	6.1432e-21	-0.540197	0.389	0.564	2.23287e-16	1	0.689716
h1f0	4.7659e-18	-1.03174	0.361	0.525	1.73226e-13	1	0.687619
atf4b	2.50401e-44	-0.806261	0.492	0.716	9.10131e-40	1	0.687151
cct4	2.71255e-72	-0.976326	0.563	0.821	9.85931e-68	1	0.685749
ctnnb1	1.00443e-52	-1.0016	0.508	0.741	3.6508e-48	1	0.68556
pfn2l	4.80829e-69	-1.12724	0.552	0.807	1.74767e-64	1	0.684015
ppid	4.54581e-28	-0.629277	0.405	0.6	1.65227e-23	1	0.675
bcas2	4.07459e-31	-0.635511	0.421	0.625	1.48099e-26	1	0.6736
pabpn1	3.10071e-53	-0.827643	0.5	0.744	1.12702e-48	1	0.672043
erh	4.00543e-87	-1.09228	0.571	0.856	1.45585e-82	1	0.667056
ppdpfb	4.40914e-72	-1.30134	0.587	0.884	1.60259e-67	1	0.664027
eif5	4.01595e-27	-0.578805	0.397	0.598	1.45968e-22	1	0.66388
ube2d2	7.16784e-71	-0.980081	0.54	0.817	2.6053e-66	1	0.660955
sf3b5	3.9192e-52	-0.878833	0.484	0.743	1.42451e-47	1	0.651413
eif4h	4.02047e-31	-0.647107	0.401	0.616	1.46132e-26	1	0.650974
dynll1	1.42185e-106	-1.68101	0.583	0.901	5.16799e-102	1	0.647059
actb1	2.09805e-122	-2.02227	0.611	0.945	7.62577e-118	1	0.646561
capzb	8.63562e-42	-0.735784	0.444	0.689	3.13879e-37	1	0.644412
taf12	1.47754e-25	-0.555393	0.373	0.58	5.37043e-21	1	0.643103
calm3b	3.62419e-103	-1.34507	0.579	0.902	1.31728e-98	1	0.641907
ap2m1a	1.69867e-25	-0.61626	0.365	0.571	6.17415e-21	1	0.639229
arf2b	1.0384e-24	-0.556513	0.361	0.566	3.77426e-20	1	0.637809
ddx61	2.31156e-55	-0.95126	0.468	0.736	8.40183e-51	1	0.63587
rab1ab	3.78666e-22	-0.548182	0.345	0.55	1.37634e-17	1	0.627273
cdc42	2.04935e-42	-0.804135	0.437	0.698	7.44878e-38	1	0.626074
cct3	1.50916e-75	-1.07993	0.504	0.808	5.48534e-71	1	0.623762
rbm8a	2.17014e-97	-1.25174	0.544	0.874	7.88781e-93	1	0.622426
psmc4	1.49905e-27	-0.599681	0.361	0.581	5.44858e-23	1	0.621343
eif4bb	6.36929e-24	-0.553719	0.341	0.55	2.31505e-19	1	0.62
cd81a	8.94088e-48	-1.2025	0.444	0.718	3.24974e-43	1	0.618384
rap1aa	2.83815e-24	-0.543247	0.341	0.553	1.03158e-19	1	0.616637
snu13b	7.86753e-44	-1.06287	0.417	0.677	2.85961e-39	1	0.615953
hmgn2	8.93219e-142	-3.32396	0.603	0.98	3.24658e-137	1	0.615306
stip1	8.54622e-25	-0.553012	0.345	0.561	3.10629e-20	1	0.614973
psma3	2.65435e-67	-1.00287	0.48	0.781	9.64778e-63	1	0.614597
capza1b	5.64387e-40	-0.729466	0.413	0.672	2.05138e-35	1	0.614583
jpt2	1.80927e-30	-0.649712	0.365	0.596	6.57614e-26	1	0.612416
psmd3	2.00288e-21	-0.535806	0.333	0.546	7.27987e-17	1	0.60989
med10	4.5299e-25	-0.531521	0.345	0.571	1.64648e-20	1	0.604203
psmb3	9.35215e-52	-0.854963	0.437	0.727	3.39923e-47	1	0.6011
hbae1.1	1.74349e-32	-2.72435	0.381	0.636	6.33708e-28	1	0.599057
pcbp2	2.14989e-60	-0.910572	0.456	0.771	7.81422e-56	1	0.59144
nop58	7.19408e-35	-0.987543	0.357	0.604	2.61483e-30	1	0.59106
ranbp1	2.34007e-69	-1.28422	0.46	0.779	8.50544e-65	1	0.590501
si:ch73-1a9.3	2.8585e-147	-2.83249	0.579	0.985	1.03898e-142	1	0.587817
ubc	1.54688e-132	-1.71654	0.56	0.953	5.62243e-128	1	0.587618
hnrnpa1b	2.47869e-55	-1.06111	0.429	0.731	9.00929e-51	1	0.586867
pin1	6.30535e-38	-0.703881	0.373	0.639	2.29181e-33	1	0.583725
psmc6	2.4324e-29	-0.612774	0.337	0.578	8.84104e-25	1	0.583045
cct2	7.78811e-76	-1.0236	0.472	0.81	2.83074e-71	1	0.582716
prmt1	2.50302e-56	-1.10029	0.425	0.734	9.09771e-52	1	0.579019
psmc5	7.99606e-29	-0.597827	0.337	0.583	2.90633e-24	1	0.578045
igf2bp1	3.12615e-51	-0.96995	0.405	0.702	1.13626e-46	1	0.576923
fubp1	5.8066e-21	-0.500249	0.294	0.511	2.11052e-16	1	0.575342
eif4a3	1.01907e-49	-0.811669	0.401	0.698	3.704e-45	1	0.574499
psma5	5.66423e-52	-0.84288	0.409	0.713	2.05878e-47	1	0.573633
snrnp27	4.51156e-26	-0.524646	0.321	0.561	1.63982e-21	1	0.572193
psmd6	2.5343e-21	-0.512426	0.29	0.508	9.21141e-17	1	0.570866
eif3ja	2.12041e-30	-0.629977	0.337	0.591	7.70705e-26	1	0.57022
denr	8.10308e-34	-0.635301	0.353	0.62	2.94523e-29	1	0.569355
zmat2	6.63141e-42	-0.732226	0.377	0.663	2.41032e-37	1	0.568627
selenoh	1.06163e-48	-0.978897	0.389	0.688	3.8587e-44	1	0.565407
arpc2	3.16397e-43	-0.799969	0.373	0.66	1.15001e-38	1	0.565152
fam133b	1.82216e-28	-0.60235	0.337	0.597	6.62301e-24	1	0.564489
eif5b	4.94669e-30	-0.640054	0.329	0.583	1.79797e-25	1	0.564322
srsf9	1.43668e-26	-0.60091	0.313	0.558	5.22191e-22	1	0.560932
rbm4.3	2.78494e-98	-1.45668	0.488	0.871	1.01224e-93	1	0.560276
rab10	8.50494e-38	-0.685026	0.361	0.645	3.09129e-33	1	0.55969
psma2	3.33333e-34	-0.635411	0.341	0.61	1.21157e-29	1	0.559016
tomm22	3.26124e-27	-0.584366	0.302	0.546	1.18536e-22	1	0.553114
nap1l1	7.67723e-66	-1.17854	0.421	0.763	2.79044e-61	1	0.551769
dpy30	1.3693e-54	-0.857026	0.397	0.722	4.97699e-50	1	0.549861
sap18	6.28741e-68	-0.967724	0.425	0.774	2.28529e-63	1	0.549096
khdrbs1b	2.41594e-25	-0.59184	0.29	0.529	8.78122e-21	1	0.548204
tardbpl	6.10253e-31	-0.620596	0.321	0.586	2.21809e-26	1	0.547782
snrpf	4.67604e-87	-1.37658	0.452	0.83	1.6996e-82	1	0.544578
hmga1a	4.7841e-133	-3.03485	0.516	0.951	1.73888e-128	1	0.542587
midn	5.95967e-22	-0.6502	0.274	0.512	2.16616e-17	1	0.535156
hmgb2a	1.16082e-135	-3.27166	0.512	0.957	4.21924e-131	1	0.535005
snrpb	6.68209e-102	-1.48893	0.468	0.875	2.42874e-97	1	0.534857
hnrnpa1a	4.322e-42	-0.830577	0.349	0.653	1.57092e-37	1	0.534456
dkc1	4.49282e-29	-0.855837	0.29	0.544	1.633e-24	1	0.533088
nhp2	5.3655e-36	-0.821005	0.317	0.597	1.9502e-31	1	0.530988
tuba8l4	4.91899e-91	-1.74522	0.444	0.838	1.78791e-86	1	0.529833
arf5	8.3178e-57	-0.924409	0.377	0.72	3.02327e-52	1	0.523611
polr2f	2.93735e-30	-0.597002	0.294	0.563	1.06764e-25	1	0.522202
ube2v1	5.1288e-70	-0.960536	0.405	0.781	1.86417e-65	1	0.518566
si:rp71-45k5.4	2.70999e-40	-0.701232	0.333	0.643	9.85e-36	1	0.517885
chd4b	7.37348e-54	-1.09684	0.361	0.698	2.68004e-49	1	0.517192
snrpg	4.49267e-84	-1.30863	0.421	0.816	1.63295e-79	1	0.515931
vamp3	1.49264e-30	-0.608831	0.298	0.578	5.4253e-26	1	0.515571
psmb2	1.06287e-36	-0.694223	0.313	0.61	3.86323e-32	1	0.513115
snrpe	3.26193e-87	-1.35885	0.425	0.829	1.18561e-82	1	0.512666
map1lc3b	5.78631e-26	-0.646589	0.274	0.535	2.10315e-21	1	0.51215
psmb1	3.13106e-70	-1.01039	0.397	0.779	1.13805e-65	1	0.509628
hnrnpabb	1.07198e-116	-1.92449	0.464	0.911	3.89631e-112	1	0.50933
snrpd2	4.16074e-89	-1.33887	0.421	0.829	1.5123e-84	1	0.507841
smim15	9.87235e-34	-0.60783	0.298	0.587	3.5883e-29	1	0.507666
uba1	5.31659e-29	-0.601408	0.282	0.556	1.93242e-24	1	0.507194
smndc1	3.77558e-34	-0.649746	0.302	0.598	1.37231e-29	1	0.505017
u2af2b	3.43537e-33	-0.649998	0.29	0.575	1.24865e-28	1	0.504348
psmd14	8.58775e-31	-0.598568	0.286	0.569	3.12139e-26	1	0.502636
gnb1b	7.03859e-79	-1.14522	0.405	0.809	2.55832e-74	1	0.500618
srsf1a	6.33011e-26	-0.5683	0.266	0.532	2.3008e-21	1	0.5
rhoac	8.49748e-34	-0.640066	0.29	0.584	3.08858e-29	1	0.496575
npm3	1.54264e-27	-0.592888	0.262	0.528	5.60702e-23	1	0.496212
cd63	1.54175e-26	-0.871006	0.262	0.53	5.60381e-22	1	0.49434
ube2l3b	4.42888e-31	-0.586814	0.274	0.556	1.60977e-26	1	0.492806
lsm6	5.02391e-53	-0.903782	0.345	0.701	1.82604e-48	1	0.492154
banf1	3.89308e-54	-1.12106	0.341	0.693	1.41502e-49	1	0.492063
fabp7a	5.72601e-33	-2.24412	0.282	0.574	2.08123e-28	1	0.491289
chrac1	1.02433e-28	-0.601439	0.262	0.535	3.72313e-24	1	0.48972
dynlt3	1.04541e-32	-0.657312	0.282	0.577	3.79975e-28	1	0.488735
sumo1	2.00483e-37	-0.658707	0.298	0.61	7.28695e-33	1	0.488525
ywhae1	5.75572e-100	-1.31344	0.421	0.865	2.09203e-95	1	0.486705
ebna1bp2	7.40627e-28	-0.638084	0.254	0.524	2.69196e-23	1	0.484733
hmgn6	3.74195e-143	-2.46617	0.468	0.966	1.36009e-138	1	0.484472
vdac1	1.42039e-83	-1.16016	0.393	0.814	5.16269e-79	1	0.482801
hif1al	2.23904e-29	-0.587858	0.262	0.543	8.13823e-25	1	0.482505
polr2d	7.85928e-46	-0.759328	0.31	0.647	2.85661e-41	1	0.479134
taf15	4.1443e-61	-0.995936	0.345	0.721	1.50633e-56	1	0.478502
zgc:56304	7.74562e-47	-0.775756	0.317	0.664	2.8153e-42	1	0.47741
calm1a	1.89326e-28	-0.846541	0.262	0.55	6.88144e-24	1	0.476364
lsm7	1.9833e-67	-1.01191	0.357	0.752	7.20871e-63	1	0.474734
srsf2a	1.06196e-82	-1.22915	0.381	0.803	3.85992e-78	1	0.474471
psmd7	2.54482e-43	-0.75435	0.302	0.639	9.24965e-39	1	0.472613
sfpq	5.94844e-28	-0.627151	0.242	0.515	2.16208e-23	1	0.469903
si:ch1073-429i10.3.1	5.64452e-117	-1.51893	0.425	0.908	2.05161e-112	1	0.468062
ywhabl	1.4607e-104	-1.47116	0.409	0.877	5.3092e-100	1	0.466363
alyref	4.90336e-31	-0.627979	0.254	0.545	1.78222e-26	1	0.466055
syncrip	3.87101e-104	-1.44661	0.401	0.874	1.407e-99	1	0.45881
psma6a	5.4839e-39	-0.714348	0.278	0.607	1.99323e-34	1	0.45799
srsf7a	2.46662e-64	-0.953015	0.333	0.731	8.96544e-60	1	0.45554
pfn2	3.80784e-94	-1.2667	0.385	0.846	1.38404e-89	1	0.455083
tubb4b	1.31709e-142	-2.2769	0.429	0.964	4.78724e-138	1	0.445021
sumo3a	4.47174e-120	-1.93682	0.401	0.908	1.62534e-115	1	0.44163
sf3a2	8.88719e-46	-0.751714	0.278	0.638	3.23023e-41	1	0.435737
rad21a	4.08672e-62	-1.07349	0.31	0.712	1.4854e-57	1	0.435393
tpm3	4.3649e-44	-1.05817	0.27	0.623	1.58651e-39	1	0.433387
gnb1a	9.29087e-52	-0.896412	0.298	0.689	3.37695e-47	1	0.432511
elavl1a	1.00604e-35	-0.682391	0.246	0.57	3.65665e-31	1	0.431579
ube2na	2.84057e-38	-0.665575	0.254	0.591	1.03246e-33	1	0.42978
acin1a	1.03264e-67	-1.04252	0.317	0.74	3.75335e-63	1	0.428378
rtf1	3.25064e-32	-0.63966	0.23	0.54	1.18151e-27	1	0.425926
ywhaqb	3.93928e-58	-0.903979	0.298	0.703	1.43181e-53	1	0.423898
ywhah	1.03798e-27	-0.86059	0.21	0.501	3.77274e-23	1	0.419162
gapdhs	1.87253e-41	-1.11021	0.262	0.629	6.80607e-37	1	0.416534
flot1b	1.0443e-28	-0.616051	0.21	0.511	3.79572e-24	1	0.410959
gtf2f2a	2.27985e-34	-0.612098	0.23	0.56	8.28658e-30	1	0.410714
u2af1	2.05798e-50	-0.823295	0.266	0.651	7.48016e-46	1	0.408602
h2afvb	1.91049e-129	-2.27067	0.381	0.933	6.94404e-125	1	0.40836
hnrnpk	6.23873e-50	-0.813248	0.266	0.657	2.26759e-45	1	0.404871
lsm3	5.28285e-45	-0.755194	0.25	0.621	1.92016e-40	1	0.402576
nutf2	1.27432e-31	-0.585803	0.21	0.523	4.63178e-27	1	0.40153
zgc:91910	1.1377e-59	-0.863566	0.282	0.703	4.13522e-55	1	0.401138
tubb2b	6.56217e-113	-2.63642	0.353	0.882	2.38515e-108	1	0.400227
snw1	9.59647e-34	-0.627714	0.218	0.547	3.48803e-29	1	0.398537
snrpd1	4.87342e-90	-1.46793	0.321	0.811	1.77134e-85	1	0.395808
ddx39ab	1.17359e-75	-1.18304	0.302	0.764	4.26564e-71	1	0.395288
snrpd3l	2.42179e-61	-0.99801	0.278	0.705	8.80247e-57	1	0.394326
magoh	6.68928e-45	-0.811977	0.242	0.616	2.43135e-40	1	0.392857
kctd5a	4.57422e-33	-0.655249	0.206	0.528	1.66259e-28	1	0.390152
ube2e1	6.67966e-45	-0.768004	0.238	0.614	2.42785e-40	1	0.387622
psmd1	9.27517e-35	-0.664316	0.21	0.544	3.37125e-30	1	0.386029
psmd8	3.05978e-43	-0.77182	0.234	0.607	1.11214e-38	1	0.385502
abcf1	1.98572e-44	-0.847577	0.238	0.618	7.21749e-40	1	0.385113
zgc:86598	1.83922e-30	-0.558939	0.198	0.515	6.68501e-26	1	0.384466
csnk2a1	6.61239e-41	-0.676472	0.23	0.601	2.40341e-36	1	0.382696
hnrnpl2	1.82676e-40	-0.721691	0.222	0.583	6.63973e-36	1	0.380789
h2afx1	1.14415e-109	-1.89164	0.337	0.886	4.15863e-105	1	0.380361
nsfl1c	3.19024e-32	-0.602058	0.198	0.523	1.15956e-27	1	0.378585
qkia	5.18205e-48	-0.917811	0.238	0.63	1.88352e-43	1	0.377778
akirin1	9.73391e-34	-0.640337	0.202	0.536	3.53798e-29	1	0.376866
seta	3.08319e-111	-1.99178	0.329	0.876	1.12065e-106	1	0.375571
smarca4a	1.44714e-49	-0.911579	0.238	0.637	5.25994e-45	1	0.373626
si:ch211-288g17.3	6.15961e-98	-1.89418	0.313	0.839	2.23883e-93	1	0.373063
meaf6	4.67948e-55	-0.835862	0.25	0.672	1.70085e-50	1	0.372024
hmgb1a	5.78876e-90	-1.65929	0.306	0.823	2.10404e-85	1	0.37181
setb	1.12106e-119	-1.87217	0.333	0.898	4.0747e-115	1	0.370824
lsm4	2.08179e-51	-0.77427	0.242	0.658	7.56669e-47	1	0.367781
ppp1cab	1.81878e-31	-0.600438	0.19	0.52	6.61073e-27	1	0.365385
si:dkey-67c22.2	5.70136e-37	-0.709434	0.202	0.553	2.07227e-32	1	0.36528
dnajc8	4.55494e-31	-0.594387	0.183	0.504	1.65558e-26	1	0.363095
sparc	9.25057e-32	-1.26927	0.19	0.528	3.36231e-27	1	0.359848
hmgb2b	2.08809e-128	-2.73565	0.333	0.928	7.58959e-124	1	0.358836
puf60b	3.03234e-31	-0.585605	0.179	0.503	1.10217e-26	1	0.355865
ube2ib	7.70298e-73	-1.0576	0.262	0.74	2.7998e-68	1	0.354054
g3bp1	2.17223e-43	-0.832593	0.206	0.589	7.8954e-39	1	0.349745
golga7	7.19331e-37	-0.635319	0.194	0.555	2.61455e-32	1	0.34955
ilf2	4.50948e-87	-1.36343	0.274	0.79	1.63906e-82	1	0.346835
tra2a	2.16466e-44	-0.748012	0.206	0.595	7.86789e-40	1	0.346218
ptges3b	2.02828e-58	-1.00506	0.23	0.668	7.3722e-54	1	0.344311
rac1a	7.82841e-35	-0.65793	0.179	0.526	2.84539e-30	1	0.340304
snrnp70	3.72877e-38	-0.710333	0.187	0.551	1.3553e-33	1	0.339383
nfyba	1.43113e-32	-0.655813	0.171	0.513	5.20174e-28	1	0.333333
rbb4l	3.53013e-32	-0.628901	0.167	0.503	1.2831e-27	1	0.332008
ywhaz	1.81874e-41	-1.10853	0.187	0.569	6.61059e-37	1	0.328647
srsf3b	4.34534e-100	-1.45729	0.274	0.838	1.5794e-95	1	0.326969
top1l	5.66247e-50	-0.964999	0.198	0.618	2.05814e-45	1	0.320388
h2afy2	5.69701e-60	-0.99327	0.218	0.681	2.07069e-55	1	0.320117
foxp4	2.18415e-37	-1.01438	0.175	0.547	7.93874e-33	1	0.319927
flot2a	5.23355e-51	-0.869209	0.202	0.632	1.90224e-46	1	0.31962
mtpn	5.6038e-34	-0.605758	0.163	0.513	2.03681e-29	1	0.317739
cbx3a	5.02178e-95	-1.56559	0.258	0.813	1.82527e-90	1	0.317343
anp32e	2.52198e-61	-1.04848	0.218	0.69	9.16663e-57	1	0.315942
sf3b2	4.42857e-40	-0.699495	0.175	0.559	1.60965e-35	1	0.313059
rbmx	5.52731e-39	-0.700266	0.171	0.547	2.00901e-34	1	0.312614
morf4l1	2.39928e-55	-0.873236	0.202	0.647	8.72066e-51	1	0.31221
pfdn2	7.15754e-43	-0.705799	0.179	0.575	2.60155e-38	1	0.311304
ewsr1b	3.09996e-71	-1.08695	0.222	0.719	1.12674e-66	1	0.308762
gng5	1.08057e-82	-1.10974	0.238	0.777	3.92753e-78	1	0.306306
ctbp1	3.93854e-40	-0.738092	0.171	0.559	1.43154e-35	1	0.305903
srsf11	4.03311e-60	-0.959921	0.206	0.675	1.46591e-55	1	0.305185
nutf2l	1.07296e-41	-0.820823	0.171	0.561	3.89989e-37	1	0.304813
eny2	1.57999e-51	-0.843091	0.19	0.625	5.7428e-47	1	0.304
h2afva	1.16927e-86	-1.33304	0.234	0.782	4.24996e-82	1	0.299233
ewsr1a	2.67635e-52	-0.905061	0.187	0.629	9.72773e-48	1	0.297297
snrpa	2.87195e-40	-0.701247	0.163	0.549	1.04387e-35	1	0.296903
hmgn3	2.13118e-58	-1.02129	0.198	0.667	7.74619e-54	1	0.296852
ilf3b	4.48006e-62	-1.06852	0.198	0.674	1.62837e-57	1	0.293769
marcksl1b	1.30592e-100	-2.2008	0.246	0.84	4.74664e-96	1	0.292857
hdac1	3.54224e-99	-1.55228	0.242	0.828	1.2875e-94	1	0.292271
psmd13	5.9209e-43	-0.699357	0.167	0.572	2.15207e-38	1	0.291958
kdm1a	1.65136e-40	-0.738513	0.159	0.548	6.00219e-36	1	0.290146
smarcd1	4.47866e-44	-0.824799	0.167	0.576	1.62786e-39	1	0.289931
si:ch211-222l21.1	1.26959e-125	-3.12725	0.262	0.91	4.6146e-121	1	0.287912
ywhaqa	4.68244e-54	-0.891018	0.179	0.632	1.70193e-49	1	0.283228
max	2.11141e-39	-0.646962	0.155	0.548	7.67436e-35	1	0.282847
lsm8	2.34746e-45	-0.774887	0.163	0.579	8.53233e-41	1	0.28152
ddx39aa	4.14726e-75	-1.11785	0.202	0.731	1.50741e-70	1	0.276334
smarce1	9.41186e-93	-1.45787	0.222	0.804	3.42093e-88	1	0.276119
tardbp	3.63013e-44	-0.787625	0.155	0.567	1.31944e-39	1	0.273369
ube2e3	6.50732e-69	-0.98683	0.194	0.712	2.36521e-64	1	0.272472
hnrnpub	8.35421e-55	-0.994853	0.171	0.631	3.03651e-50	1	0.270998
phf5a	7.80193e-58	-0.913038	0.175	0.646	2.83577e-53	1	0.270898
rhoab	1.36531e-53	-0.865015	0.171	0.636	4.96249e-49	1	0.268868
drap1	1.59857e-55	-0.832981	0.175	0.653	5.81033e-51	1	0.267994
srrm2	7.52111e-36	-0.648179	0.135	0.506	2.7337e-31	1	0.266798
nudc	8.34578e-45	-0.766409	0.151	0.567	3.03344e-40	1	0.266314
sub1a	2.94266e-109	-1.59959	0.226	0.857	1.06957e-104	1	0.263711
aldoaa	1.79167e-87	-1.36593	0.198	0.776	6.51217e-83	1	0.255155
nono	5.82842e-67	-1.11595	0.175	0.688	2.11846e-62	1	0.25436
cbx1a	1.44793e-40	-0.726363	0.135	0.54	5.26279e-36	1	0.25
rhoaa	9.69247e-78	-1.06104	0.183	0.741	3.52292e-73	1	0.246964
capza1a	3.59893e-56	-0.861186	0.155	0.631	1.3081e-51	1	0.245642
stmn1a	7.38975e-71	-1.86815	0.171	0.702	2.68595e-66	1	0.24359
atf7ip	1.03415e-45	-0.787725	0.139	0.574	3.75882e-41	1	0.24216
mdka	2.70574e-67	-2.15833	0.167	0.692	9.83455e-63	1	0.241329
sarnp	2.04331e-39	-0.638007	0.127	0.532	7.42683e-35	1	0.238722
celf2	1.47891e-50	-1.16705	0.143	0.605	5.37541e-46	1	0.236364
si:dkey-42i9.4	1.98793e-59	-1.06461	0.147	0.643	7.22553e-55	1	0.228616
nucks1a	8.75333e-110	-1.86511	0.194	0.85	3.18157e-105	1	0.228235
cpsf6	1.03074e-44	-0.719785	0.127	0.558	3.74641e-40	1	0.227599
hmgb1b	8.65389e-105	-2.24446	0.19	0.836	3.14543e-100	1	0.227273
anp32b	1.13797e-79	-1.42495	0.167	0.737	4.13617e-75	1	0.226594
khsrp	2.45782e-62	-0.988946	0.147	0.662	8.93342e-58	1	0.222054
nudt21	1.44381e-48	-0.784607	0.127	0.578	5.2478e-44	1	0.219723
chd7	2.70476e-39	-0.776399	0.111	0.512	9.831e-35	1	0.216797
tcea1	1.72622e-44	-0.751865	0.119	0.55	6.27428e-40	1	0.216364
hp1bp3	5.85307e-98	-1.48343	0.175	0.809	2.12741e-93	1	0.216316
ptp4a1	1.27635e-62	-0.999042	0.143	0.662	4.63914e-58	1	0.216012
snrpc	3.94651e-60	-0.915292	0.139	0.645	1.43444e-55	1	0.215504
glulb	3.65605e-64	-1.08159	0.147	0.684	1.32886e-59	1	0.214912
hnrnpa0a	4.87013e-80	-1.42689	0.159	0.74	1.77015e-75	1	0.214865
mapre1b	1.45726e-43	-0.790076	0.115	0.543	5.2967e-39	1	0.211786
atrx	1.49199e-64	-1.08913	0.139	0.661	5.42293e-60	1	0.210287
ccnd1	2.80666e-45	-1.1814	0.115	0.55	1.02014e-40	1	0.209091
ppig	1.76582e-39	-0.713417	0.107	0.512	6.41821e-35	1	0.208984
apex1	1.22139e-58	-0.989378	0.131	0.633	4.43937e-54	1	0.206951
tuba1c	1.04932e-64	-1.8162	0.135	0.665	3.81398e-60	1	0.203008
cdc42l	7.25882e-46	-0.749629	0.111	0.558	2.63836e-41	1	0.198925
si:ch211-51e12.7	9.09941e-83	-1.24699	0.147	0.743	3.30736e-78	1	0.197847
fxyd6l	1.59824e-70	-1.14063	0.139	0.703	5.80912e-66	1	0.197724
znf346	1.16666e-44	-0.759598	0.107	0.543	4.24047e-40	1	0.197053
sinhcafl	4.5229e-61	-1.19141	0.123	0.639	1.64394e-56	1	0.192488
hnrnph1l	4.69783e-61	-0.988726	0.123	0.641	1.70752e-56	1	0.191888
smc1al	2.77875e-70	-1.14745	0.131	0.688	1.00999e-65	1	0.190407
zc4h2	6.25385e-48	-1.14069	0.103	0.565	2.27309e-43	1	0.182301
srsf4	9.60119e-55	-0.889318	0.107	0.602	3.48974e-50	1	0.177741
idh2	2.61974e-95	-1.30539	0.139	0.789	9.52198e-91	1	0.176172
api5	1.68165e-42	-0.694925	0.091	0.521	6.1123e-38	1	0.174664
hmgb3a	1.2232e-107	-2.07552	0.143	0.834	4.44597e-103	1	0.171463
sumo3b	8.15173e-90	-1.62251	0.131	0.767	2.96291e-85	1	0.170795
pcna	2.65995e-66	-2.10137	0.107	0.661	9.66812e-62	1	0.161876
brd3b	8.97841e-46	-0.746996	0.087	0.541	3.26338e-41	1	0.160813
cbx5	1.39078e-94	-1.39516	0.123	0.786	5.05507e-90	1	0.156489
mcm7	1.53313e-50	-1.09653	0.087	0.566	5.57245e-46	1	0.15371
selenot2	1.27468e-42	-0.695596	0.079	0.52	4.63308e-38	1	0.151923
pbx4	1.45098e-55	-0.983335	0.091	0.599	5.27387e-51	1	0.15192
baz1b	7.00223e-45	-0.927619	0.079	0.527	2.5451e-40	1	0.149905
fam168a	4.38605e-67	-1.14652	0.095	0.661	1.5942e-62	1	0.143722
nova2	1.16973e-51	-1.56606	0.079	0.566	4.25161e-47	1	0.139576
tuba1a	3.64643e-67	-1.88828	0.091	0.657	1.32537e-62	1	0.138508
ppm1g	1.63485e-47	-0.890244	0.075	0.542	5.9422e-43	1	0.138376
marcksl1a	2.99891e-75	-1.51061	0.095	0.699	1.09001e-70	1	0.135908
jpt1b	8.63202e-63	-1.11674	0.083	0.634	3.13748e-58	1	0.130915
rcc2	1.81794e-55	-0.969972	0.075	0.59	6.60766e-51	1	0.127119
tmpob	2.51632e-43	-0.800766	0.063	0.506	9.14607e-39	1	0.124506
si:ch211-137a8.4	2.67141e-45	-1.18897	0.063	0.52	9.70976e-41	1	0.121154
ssrp1a	1.62037e-45	-0.874134	0.063	0.522	5.88957e-41	1	0.12069
chd4a	2.71001e-60	-1.16044	0.071	0.612	9.85007e-56	1	0.116013
lmnb1	5.96372e-47	-0.77503	0.06	0.53	2.16763e-42	1	0.113208
si:ch211-133n4.4	4.81918e-44	-0.861326	0.052	0.506	1.75163e-39	1	0.102767
rsf1b.1	6.17054e-45	-0.758197	0.052	0.508	2.24281e-40	1	0.102362
si:dkey-276j7.1	3.55917e-46	-1.09326	0.052	0.519	1.29365e-41	1	0.100193
her15.1	3.43613e-56	-2.5321	0.056	0.579	1.24893e-51	1	0.0967185
marcksa	1.66492e-46	-0.917444	0.048	0.516	6.05147e-42	1	0.0930233
rpa3	1.82458e-47	-0.98265	0.048	0.523	6.63179e-43	1	0.0917782
msna	6.36732e-56	-1.08839	0.052	0.578	2.31433e-51	1	0.0899654
dut	5.65696e-49	-1.16479	0.048	0.534	2.05613e-44	1	0.0898876
rbbp4	4.45737e-67	-1.27361	0.056	0.638	1.62012e-62	1	0.0877743
tmeff1b	1.65031e-53	-1.23462	0.048	0.56	5.99838e-49	1	0.0857143
sox11b	2.39054e-52	-1.60892	0.04	0.549	8.6889e-48	1	0.0728597
gjc4b	9.54282e-47	-0.891763	0.036	0.512	3.46853e-42	1	0.0703125
marcksb	3.39783e-93	-1.8358	0.048	0.754	1.23501e-88	1	0.0636605
tgif1	7.94863e-48	-0.843625	0.028	0.512	2.88909e-43	1	0.0546875
si:ch1073-280e3.1	0	0.659139	0.73	0.003	0	2	243.333
LOC100006895	0	0.564912	0.674	0.003	0	2	224.667
si:ch1073-126c3.2	0	1.49861	0.879	0.004	0	2	219.75
adgrl1.1	0	0.759816	0.865	0.004	0	2	216.25
cpb2	0	0.78111	0.851	0.004	0	2	212.75
si:ch211-270n8.1	0	1.40821	0.638	0.003	0	2	212.667
zgc:153913	0	0.676166	0.844	0.004	0	2	211
adamts13	0	0.617445	0.809	0.004	0	2	202.25
sult3st2	0	0.565154	0.603	0.003	0	2	201
si:ch211-170d8.5	0	1.08049	1	0.005	0	2	200
leg1.2	0	0.55568	0.596	0.003	0	2	198.667
si:ch211-284e20.8	0	0.560909	0.787	0.004	0	2	196.75
c3a.2	0	1.89558	0.965	0.005	0	2	193
masp2	0	0.549493	0.752	0.004	0	2	188
hbl4	0	0.720715	0.738	0.004	0	2	184.5
LOC110437705	0	0.691979	0.738	0.004	0	2	184.5
si:dkey-22f5.9	0	0.770933	0.723	0.004	0	2	180.75
rnasel3	0	1.39808	0.879	0.005	0	2	175.8
itih3b	0	0.729383	0.879	0.005	0	2	175.8
urad	0	0.835705	0.872	0.005	0	2	174.4
BX548078.1	0	0.507458	0.688	0.004	0	2	172
ebi3	0	0.889542	0.858	0.005	0	2	171.6
cbln5	0	0.52893	0.681	0.004	0	2	170.25
proca	0	0.715537	0.844	0.005	0	2	168.8
c3b.2	0	1.96015	1	0.006	0	2	166.667
cbln10	0	1.58592	1	0.006	0	2	166.667
itih2	0	1.44854	1	0.006	0	2	166.667
cfhl5	0	0.743252	0.83	0.005	0	2	166
agt	0	1.53374	0.993	0.006	0	2	165.5
c8a	0	1.22434	0.993	0.006	0	2	165.5
cbln9	0	0.919031	0.823	0.005	0	2	164.6
f7	0	1.26006	0.986	0.006	0	2	164.333
f7i	0	1.1928	0.986	0.006	0	2	164.333
itih3a	0	1.50893	0.979	0.006	0	2	163.167
si:dkey-105h12.2	0	1.17238	0.979	0.006	0	2	163.167
f9b	0	1.06147	0.979	0.006	0	2	163.167
zgc:172253	0	1.18885	0.972	0.006	0	2	162
zgc:174259	0	1.29431	0.809	0.005	0	2	161.8
c8b	0	1.31489	0.965	0.006	0	2	160.833
c3a.6	0	1.28326	0.965	0.006	0	2	160.833
si:ch211-186e20.7	0	1.36113	0.957	0.006	0	2	159.5
si:ch211-288g17.4	0	1.31593	0.943	0.006	0	2	157.167
ahsg2	0	1.30858	0.936	0.006	0	2	156
serping1	0	0.915625	0.936	0.006	0	2	156
acot16	0	0.676777	0.78	0.005	0	2	156
zgc:172051	0	1.23897	0.922	0.006	0	2	153.667
vtna	0	0.991129	0.922	0.006	0	2	153.667
F7 (1 of many)	0	0.567223	0.766	0.005	0	2	153.2
LOC103910098	0	2.25382	0.759	0.005	0	2	151.8
serpind1	0	0.922469	0.908	0.006	0	2	151.333
si:dkey-86l18.10	0	1.27052	0.879	0.006	0	2	146.5
aqp10a	0	0.537376	0.716	0.005	0	2	143.2
cyp2p9	0	0.786328	0.858	0.006	0	2	143
c3a.3	0	2.43699	1	0.007	0	2	142.857
a2ml	0	1.86788	0.993	0.007	0	2	141.857
miox	0	1.4055	0.993	0.007	0	2	141.857
bfb	0	0.979072	0.851	0.006	0	2	141.833
hal	0	0.83856	0.851	0.006	0	2	141.833
c3b.1	0	1.91414	0.986	0.007	0	2	140.857
serpinf2a	0	1.87529	0.986	0.007	0	2	140.857
comtd1	0	1.73741	0.986	0.007	0	2	140.857
shbg	0	1.63199	0.986	0.007	0	2	140.857
c5	0	1.31716	0.986	0.007	0	2	140.857
zgc:162608	0	1.39168	0.844	0.006	0	2	140.667
abcb11b	0	1.83289	0.979	0.007	0	2	139.857
cyp4v8	0	0.802157	0.823	0.006	0	2	137.167
upp2	0	1.75436	0.957	0.007	0	2	136.714
g6pca.1	0	1.26741	0.95	0.007	0	2	135.714
si:ch211-262h13.5	0	0.617539	0.532	0.004	0	2	133
itln3	0	2.57217	0.922	0.007	0	2	131.714
si:ch73-361h17.1	0	1.03005	0.922	0.007	0	2	131.714
cyp8b1	0	0.788366	0.78	0.006	0	2	130
tymp	0	0.681997	0.773	0.006	0	2	128.833
slc2a2	0	0.793999	0.894	0.007	0	2	127.714
LOC101885014	0	0.657778	0.894	0.007	0	2	127.714
sb:cb37	0	2.38915	1	0.008	0	2	125
cfb	0	2.27195	1	0.008	0	2	125
c3a.5	0	0.780533	0.624	0.005	0	2	124.8
vtnb	0	1.58382	0.986	0.008	0	2	123.25
apoba	0	1.76922	0.979	0.008	0	2	122.375
si:dkey-197j19.5	0	1.2904	0.972	0.008	0	2	121.5
si:dkey-90m5.4	0	1.12232	0.972	0.008	0	2	121.5
ahsg1	0	0.780786	0.716	0.006	0	2	119.333
sec14l7	0	1.55126	0.943	0.008	0	2	117.875
ces3	0	1.8779	0.936	0.008	0	2	117
gja12.1	0	0.965076	0.915	0.008	0	2	114.375
chia.6	0	0.90817	0.915	0.008	0	2	114.375
angptl3	0	1.16157	0.908	0.008	0	2	113.5
cbln11	0	2.40142	0.887	0.008	0	2	110.875
tdo2a	0	1.97107	0.986	0.009	0	2	109.556
slco1d1	0	1.38988	0.986	0.009	0	2	109.556
hbxb	0	2.61167	0.979	0.009	0	2	108.778
tdo2b	0	1.89301	0.957	0.009	0	2	106.333
cetp	0	1.24156	0.95	0.009	0	2	105.556
gja13.1	0	1.12997	0.922	0.009	0	2	102.444
mst1	0	0.755332	0.922	0.009	0	2	102.444
dgat2	0	0.822898	0.915	0.009	0	2	101.667
pbld	0	0.52171	0.709	0.007	0	2	101.286
sult1st3	0	0.795137	0.603	0.006	0	2	100.5
hao2	0	0.621611	0.801	0.008	0	2	100.125
si:ch1073-464p5.5	0	2.72921	1	0.01	0	2	100
serpinc1	0	2.45671	1	0.01	0	2	100
f2	0	2.27972	1	0.01	0	2	100
plg	0	2.16828	1	0.01	0	2	100
hao1	0	1.92414	1	0.01	0	2	100
si:ch73-281k2.5	0	1.84034	1	0.01	0	2	100
f5	0	1.61529	0.993	0.01	0	2	99.3
pla2g12b	0	1.2406	0.986	0.01	0	2	98.6
sult3st4	0	0.975399	0.582	0.006	0	2	97
cldn15lb	0	1.09173	0.957	0.01	0	2	95.7
rdh1	0	1.06371	0.851	0.009	0	2	94.5556
nr0b1	0	0.588583	0.66	0.007	0	2	94.2857
xdh	0	0.947561	0.915	0.01	0	2	91.5
msrb2	0	0.598692	0.73	0.008	0	2	91.25
crp3	0	3.21882	1	0.011	0	2	90.9091
fga	0	2.49081	1	0.011	0	2	90.9091
cp	0	2.42156	1	0.011	0	2	90.9091
cfh	0	2.29924	1	0.011	0	2	90.9091
gda	0	1.79861	1	0.011	0	2	90.9091
rltgr	0	0.625608	0.809	0.009	0	2	89.8889
serpina7	0	1.3179	0.532	0.006	0	2	88.6667
etnppl	0	0.796226	0.844	0.01	0	2	84.4
zgc:112265	0	3.1495	1	0.012	0	2	83.3333
c9	0	2.92126	1	0.012	0	2	83.3333
fgb	0	2.9097	1	0.012	0	2	83.3333
gc	0	2.88901	1	0.012	0	2	83.3333
cdab	0	2.46156	1	0.012	0	2	83.3333
serpinf2b	0	2.23875	1	0.012	0	2	83.3333
agxta	0	1.96782	1	0.012	0	2	83.3333
dpys	0	1.13469	0.915	0.011	0	2	83.1818
allc	0	0.752628	0.915	0.011	0	2	83.1818
c8g	0	1.56545	0.993	0.012	0	2	82.75
abcc2	0	0.84186	0.908	0.011	0	2	82.5455
vmo1b	0	1.49584	0.979	0.012	0	2	81.5833
c3a.1	0	3.16278	1	0.013	0	2	76.9231
cfhl4	0	2.83245	1	0.013	0	2	76.9231
ambp	0	2.78757	1	0.013	0	2	76.9231
kng1	0	2.05088	1	0.013	0	2	76.9231
cyp1a	0	1.09436	0.915	0.012	0	2	76.25
mlsl	0	0.664725	0.83	0.011	0	2	75.4545
zgc:153031	0	0.92007	0.901	0.012	0	2	75.0833
habp2	0	1.29621	0.972	0.013	0	2	74.7692
acmsd	0	0.935763	0.894	0.012	0	2	74.5
gpx3	0	1.2129	0.957	0.013	0	2	73.6154
si:dkeyp-73b11.8	0	0.789639	0.66	0.009	0	2	73.3333
mttp	0	0.935282	0.95	0.013	0	2	73.0769
XLOC-019859	0	0.871119	0.801	0.011	0	2	72.8182
haao	0	1.02867	0.943	0.013	0	2	72.5385
ttr	0	3.28143	1	0.014	0	2	71.4286
lcn15	0	1.74168	1	0.014	0	2	71.4286
oxct1b	0	1.55904	0.993	0.014	0	2	70.9286
selenop2	0	2.30111	0.986	0.014	0	2	70.4286
pygl	0	1.24676	0.986	0.014	0	2	70.4286
ptgdsa	0	0.659931	0.766	0.011	0	2	69.6364
clic5b	0	0.881726	0.943	0.014	0	2	67.3571
gpr39	0	0.734826	0.801	0.012	0	2	66.75
hpda	0	2.50366	1	0.015	0	2	66.6667
grhprb	0	2.48278	1	0.015	0	2	66.6667
dio3b	0	1.5055	0.865	0.013	0	2	66.5385
zgc:194392	0	0.534695	0.73	0.011	0	2	66.3636
leg1.1	0	2.94148	0.979	0.015	0	2	65.2667
st3gal7	0	0.554928	0.773	0.012	0	2	64.4167
g6pca.2	0	2.47935	0.965	0.015	0	2	64.3333
dpydb	0	1.31715	0.965	0.015	0	2	64.3333
sb:cb1058	0	1.04811	0.957	0.015	0	2	63.8
cyp24a1	0	1.94602	0.887	0.014	0	2	63.3571
acsbg1	0	0.909314	0.887	0.014	0	2	63.3571
ldhbb	0	1.1039	0.943	0.015	0	2	62.8667
fgg	0	3.38395	1	0.016	0	2	62.5
rbp2b	0	3.12219	0.993	0.016	0	2	62.0625
apobb.1	0	2.7767	0.993	0.016	0	2	62.0625
aqp12	0	1.48001	0.993	0.016	0	2	62.0625
slc27a2a	0	0.811855	0.865	0.014	0	2	61.7857
igfbp1b	0	1.88365	0.965	0.016	0	2	60.3125
cyp3a65	0	0.82092	0.844	0.014	0	2	60.2857
aqp9b	0	0.537904	0.723	0.012	0	2	60.25
slc6a22.2	0	0.547317	0.759	0.013	0	2	58.3846
slc2a9l2	0	0.802858	0.865	0.015	0	2	57.6667
lcat	0	0.737448	0.858	0.015	0	2	57.2
agxtb	0	3.32864	1	0.018	0	2	55.5556
pnp4b	0	2.89461	1	0.018	0	2	55.5556
ftcd	0	1.13124	0.887	0.016	0	2	55.4375
cfi	0	1.37983	0.993	0.018	0	2	55.1667
slc41a1	0	0.779908	0.879	0.016	0	2	54.9375
slc51a	0	1.48109	0.986	0.018	0	2	54.7778
acoxl	0	0.645361	0.773	0.015	0	2	51.5333
ugt5b4	0	1.13933	0.922	0.018	0	2	51.2222
slc37a4a	0	1.05028	0.972	0.019	0	2	51.1579
crp2	0	4.22283	1	0.02	0	2	50
serpina1	0	3.62579	1	0.021	0	2	47.619
slc22a2	0	0.731637	0.837	0.018	0	2	46.5
apoc2	0	3.0426	1	0.022	0	2	45.4545
sord	0	1.27204	0.986	0.022	0	2	44.8182
slc16a12a	0	0.524205	0.801	0.018	0	2	44.5
serpina1l	0	3.86568	1	0.023	0	2	43.4783
pklr	0	2.7009	1	0.023	0	2	43.4783
sult1st6	0	0.780149	0.851	0.02	0	2	42.55
chac2	0	0.53368	0.723	0.017	0	2	42.5294
si:ch211-214j24.14	0	0.770607	0.879	0.021	0	2	41.8571
LOC110437731	0	2.96674	1	0.024	0	2	41.6667
hamp	0	2.90409	1	0.024	0	2	41.6667
BX908782.3	0	2.85204	1	0.024	0	2	41.6667
uox	0	2.83591	1	0.024	0	2	41.6667
abcg2a	0	0.66905	0.865	0.021	0	2	41.1905
agxt2	0	1.08208	0.972	0.024	0	2	40.5
cldnc	0	0.658123	0.546	0.014	0	2	39
zgc:123103	0	4.05665	1	0.026	0	2	38.4615
ccl19a.1	0	1.68176	0.574	0.015	0	2	38.2667
ugt1a7	0	1.57361	0.936	0.025	0	2	37.44
zgc:103678	0	0.904165	0.894	0.024	0	2	37.25
lect2l	0	3.80634	1	0.027	0	2	37.037
ces2	0	3.80538	1	0.027	0	2	37.037
XLOC-023329	0	0.685351	0.773	0.021	0	2	36.8095
upb1	0	1.20825	0.957	0.026	0	2	36.8077
nme4	0	0.657077	0.837	0.023	0	2	36.3913
ugp2a	0	1.25002	0.929	0.026	0	2	35.7308
apoa4b.1	0	3.44417	1	0.028	0	2	35.7143
slc43a3b	0	0.807564	0.837	0.024	0	2	34.875
apom	0	3.98891	1	0.029	0	2	34.4828
pck1	0	2.62458	1	0.029	0	2	34.4828
wu:fj16a03	0	1.88238	0.957	0.029	0	2	33
igfbp2b	0	0.503224	0.716	0.022	0	2	32.5455
pxmp2	0	1.05004	0.936	0.029	0	2	32.2759
fbp1b	0	2.56899	1	0.031	0	2	32.2581
ucp1	0	3.09091	1	0.032	0	2	31.25
sult2st2	0	1.32282	0.957	0.032	0	2	29.9062
f10	0	1.10729	0.986	0.033	0	2	29.8788
hmgcra	0	0.644156	0.681	0.023	0	2	29.6087
cyp2ad2	0	2.13626	0.887	0.03	0	2	29.5667
afp4	0	2.79361	1	0.034	0	2	29.4118
steap4	0	0.878382	0.603	0.021	0	2	28.7143
glyctk	0	0.500781	0.745	0.026	0	2	28.6538
qsox1	0	0.59818	0.809	0.029	0	2	27.8966
cbsa	0	0.612973	0.787	0.029	0	2	27.1379
ldlra	0	0.687134	0.794	0.03	0	2	26.4667
dmgdh	0	0.709399	0.787	0.03	0	2	26.2333
pah	0	1.28727	0.965	0.037	0	2	26.0811
apoa1a	0	0.627938	0.73	0.028	0	2	26.0714
dhrs9	0	1.10146	0.979	0.038	0	2	25.7632
tfa	0	4.28314	1	0.039	0	2	25.641
zgc:174904	0	1.49216	0.972	0.038	0	2	25.5789
nipsnap3a	0	1.30134	0.972	0.038	0	2	25.5789
agmo	0	0.657986	0.872	0.035	0	2	24.9143
c4b	0	0.667824	0.695	0.028	0	2	24.8214
fetub	0	3.75798	1	0.041	0	2	24.3902
cyp4t8	0	0.628934	0.823	0.034	0	2	24.2059
apoc1	0	3.4287	1	0.042	0	2	23.8095
cox8b	0	0.625372	0.801	0.035	0	2	22.8857
itgb1b.2	0	0.725515	0.823	0.036	0	2	22.8611
tat	0	2.4133	0.879	0.039	0	2	22.5385
aldh16a1	0	0.598432	0.83	0.037	0	2	22.4324
oat	0	1.53562	0.979	0.044	0	2	22.25
lrrc58a	0	0.888198	0.929	0.042	0	2	22.119
h6pd	0	0.998831	0.901	0.041	0	2	21.9756
zgc:195173	0	1.07658	0.943	0.043	0	2	21.9302
bcat1	0	0.551281	0.787	0.036	0	2	21.8611
soul5	0	1.56728	0.894	0.042	0	2	21.2857
ttc36	0	1.39177	0.979	0.046	0	2	21.2826
fn1b	0	2.15049	0.993	0.047	0	2	21.1277
acaa1	0	0.68308	0.865	0.041	0	2	21.0976
slc25a48	0	0.832802	0.745	0.036	0	2	20.6944
cyp2n13	0	1.59546	0.915	0.045	0	2	20.3333
igfbp2a	0	1.53125	0.965	0.048	0	2	20.1042
cyp27a7	0	0.698499	0.844	0.042	0	2	20.0952
akt2l	0	0.652802	0.851	0.043	0	2	19.7907
faxdc2	0	1.40632	0.986	0.05	0	2	19.72
ephx2	0	0.501764	0.766	0.039	0	2	19.641
cobll1b	0	0.522865	0.823	0.042	0	2	19.5952
BX908782.2	9.156e-269	3.80637	0.525	0.028	3.32793e-264	2	18.75
fabp2	0	0.851641	0.858	0.047	0	2	18.2553
porb	0	1.24029	0.965	0.053	0	2	18.2075
uraha	0	1.44221	0.957	0.054	0	2	17.7222
CR855311.1	0	2.43708	0.986	0.056	0	2	17.6071
scp2a	0	2.00429	0.993	0.057	0	2	17.4211
cox7a1	0	0.989943	0.922	0.053	0	2	17.3962
gch1	0	0.503554	0.738	0.043	0	2	17.1628
si:dkey-33i11.9	0	0.674145	0.901	0.053	0	2	17
zgc:92630	2.36926e-300	0.664392	0.645	0.038	8.61155e-296	2	16.9737
phyh	0	0.972002	0.95	0.056	0	2	16.9643
si:ch211-107o10.3	0	0.694176	0.872	0.053	0	2	16.4528
rgn	0	0.729925	0.887	0.054	0	2	16.4259
pck2	0	1.4386	0.972	0.06	0	2	16.2
ankrd9	2.6762e-251	0.563754	0.589	0.037	9.72718e-247	2	15.9189
lgals2b	0	2.33321	1	0.063	0	2	15.873
errfi1a	0	0.718475	0.83	0.054	0	2	15.3704
epdl1	0	1.55878	1	0.067	0	2	14.9254
ca2	0	0.547671	0.816	0.057	0	2	14.3158
clpxb	0	0.650756	0.872	0.061	0	2	14.2951
mat1a	0	2.28823	1	0.07	0	2	14.2857
arg2	0	1.55728	0.979	0.069	0	2	14.1884
slc38a3b	0	0.799412	0.865	0.061	0	2	14.1803
olfm1b	0	0.885321	0.943	0.067	0	2	14.0746
slc7a2	8.0712e-305	0.595749	0.801	0.057	2.93364e-300	2	14.0526
bckdhbl	0	1.0109	0.936	0.067	0	2	13.9701
gpd1b	0	1.55985	0.993	0.072	0	2	13.7917
acox1	0	0.812473	0.915	0.068	0	2	13.4559
ugt5b2	3.4173e-285	0.574778	0.801	0.06	1.24209e-280	2	13.35
dhdhl	0	0.742572	0.858	0.065	0	2	13.2
cyp2y3	6.63083e-262	0.658366	0.738	0.056	2.41011e-257	2	13.1786
got2a	0	0.790944	0.908	0.069	0	2	13.1594
spink2.1	0	1.48365	0.979	0.075	0	2	13.0533
aldh1l1	0	1.29528	0.965	0.074	0	2	13.0405
gatm	0	2.32496	0.972	0.075	0	2	12.96
phyhd1	0	1.0828	0.957	0.076	0	2	12.5921
cat	0	1.59225	0.972	0.078	0	2	12.4615
si:dkey-262k9.2	0	0.945975	0.972	0.08	0	2	12.15
gchfr	1.60515e-296	0.794823	0.901	0.075	5.83423e-292	2	12.0133
nid1a	0	1.0548	0.979	0.083	0	2	11.7952
gcdha	0	0.782104	0.972	0.083	0	2	11.7108
gcshb	0	1.37551	0.986	0.085	0	2	11.6
hgd	7.35146e-306	1.15476	0.972	0.084	2.67204e-301	2	11.5714
sdr16c5b	0	1.3309	1	0.087	0	2	11.4943
diabloa	0	2.27716	0.929	0.081	0	2	11.4691
aspg	9.33043e-221	0.513145	0.73	0.064	3.39133e-216	2	11.4062
fpgs	2.30676e-232	0.526772	0.773	0.069	8.38437e-228	2	11.2029
chpt1	4.37129e-294	1.01011	0.943	0.09	1.58883e-289	2	10.4778
ckba	0	1.78627	0.993	0.095	0	2	10.4526
acsf2	2.53099e-223	0.63228	0.816	0.08	9.1994e-219	2	10.2
akr1b1	1.07661e-241	0.693576	0.887	0.087	3.91317e-237	2	10.1954
si:ch73-141c7.1	1.05582e-296	1.43647	0.957	0.095	3.83759e-292	2	10.0737
nocta	2.21828e-251	0.973438	0.901	0.091	8.0628e-247	2	9.9011
abca1a	2.22609e-237	0.762353	0.901	0.091	8.09117e-233	2	9.9011
gnmt	0	1.66392	1	0.101	0	2	9.90099
BX001030.1	3.36742e-141	0.74843	0.532	0.054	1.22396e-136	2	9.85185
abat	8.65503e-300	1.68942	0.986	0.104	3.14584e-295	2	9.48077
lipf	9.28052e-241	0.794246	0.908	0.096	3.37319e-236	2	9.45833
slc25a34	1.40472e-234	0.724302	0.908	0.096	5.10575e-230	2	9.45833
igfbp1a	4.81233e-308	2.79902	1	0.106	1.74914e-303	2	9.43396
GK3P	2.26673e-208	0.657253	0.837	0.089	8.23887e-204	2	9.40449
slc16a10	7.08336e-210	0.562131	0.865	0.092	2.57459e-205	2	9.40217
zgc:85777	9.79055e-202	0.56557	0.851	0.092	3.55857e-197	2	9.25
cpn1	2.31333e-228	0.804022	0.95	0.104	8.40826e-224	2	9.13462
eci2	1.3769e-214	0.66656	0.858	0.094	5.0046e-210	2	9.12766
suclg2	3.48338e-295	1.43084	1	0.11	1.2661e-290	2	9.09091
gldc	1.45464e-209	0.690252	0.858	0.095	5.28717e-205	2	9.03158
tmem254	6.71391e-209	0.620038	0.879	0.098	2.4403e-204	2	8.96939
fabp10a	5.05682e-299	4.88622	1	0.112	1.838e-294	2	8.92857
klf15	5.52499e-220	1.0984	0.872	0.099	2.00817e-215	2	8.80808
zgc:113054	8.02338e-161	0.513719	0.716	0.082	2.91626e-156	2	8.73171
nqo1	1.24061e-170	0.630754	0.794	0.092	4.50923e-166	2	8.63043
glod5	4.11252e-245	1.04529	0.95	0.111	1.49478e-240	2	8.55856
qdpra	2.45342e-223	0.88932	0.965	0.113	8.91744e-219	2	8.53982
dhcr7	1.8113e-200	0.659987	0.879	0.103	6.58352e-196	2	8.53398
itm2bb	8.23915e-194	0.628119	0.922	0.111	2.99468e-189	2	8.30631
aco1	6.39822e-173	0.530289	0.823	0.1	2.32556e-168	2	8.23
gstk1	1.15995e-198	0.726508	0.908	0.111	4.21605e-194	2	8.18018
slc38a4	3.90261e-266	1.82544	1	0.125	1.41848e-261	2	8
txn	2.60256e-194	1.00958	0.936	0.118	9.45952e-190	2	7.9322
fahd1	2.05251e-146	0.507307	0.752	0.096	7.46025e-142	2	7.83333
gpx4a	1.00584e-264	3.22107	1	0.128	3.65591e-260	2	7.8125
hyi	6.7223e-196	0.879852	0.879	0.113	2.44335e-191	2	7.77876
nupr1b	3.37935e-257	2.15994	1	0.129	1.22829e-252	2	7.75194
hagh	1.32932e-200	0.743699	0.95	0.124	4.83168e-196	2	7.66129
pla2g15	2.4136e-147	0.542716	0.773	0.101	8.77272e-143	2	7.65347
got1	1.6041e-178	0.726651	0.872	0.114	5.83041e-174	2	7.64912
furina	1.69664e-145	0.516008	0.773	0.102	6.16679e-141	2	7.57843
pgm1	1.42159e-225	1.2327	0.972	0.129	5.16706e-221	2	7.53488
apoa1b	1.48732e-256	4.97069	1	0.135	5.40595e-252	2	7.40741
cdo1	2.89387e-167	0.877617	0.851	0.116	1.05183e-162	2	7.33621
gpt2l	1.05959e-215	1.13189	0.95	0.132	3.85129e-211	2	7.19697
cyp3c1	7.27014e-161	0.655593	0.908	0.127	2.64248e-156	2	7.14961
slc25a25a	5.79485e-192	0.965442	0.922	0.131	2.10625e-187	2	7.03817
CABZ01065076.1	2.8096e-103	0.6595	0.553	0.079	1.02121e-98	2	7
mgst1.2	1.49985e-198	1.4869	0.986	0.143	5.45151e-194	2	6.8951
lpin1	2.27748e-209	1.76469	0.979	0.143	8.27796e-205	2	6.84615
rrbp1b	4.09054e-144	0.780687	0.844	0.125	1.48679e-139	2	6.752
cyp2ad3	2.89275e-129	0.567779	0.858	0.131	1.05143e-124	2	6.54962
park7	5.79261e-137	0.521517	0.851	0.131	2.10544e-132	2	6.49618
cth	1.22159e-185	0.897841	0.979	0.151	4.44013e-181	2	6.48344
isoc2	4.01516e-207	1.30591	0.986	0.156	1.45939e-202	2	6.32051
gstz1	5.46573e-192	1.3401	0.986	0.156	1.98663e-187	2	6.32051
cish	3.92412e-113	0.506238	0.773	0.123	1.4263e-108	2	6.28455
anxa4	7.8081e-158	0.869846	0.922	0.147	2.83801e-153	2	6.27211
gstt1a	4.69449e-203	1.78559	0.979	0.157	1.70631e-198	2	6.23567
fxyd1	3.70439e-145	0.565268	0.979	0.158	1.34643e-140	2	6.1962
apoa2	6.59466e-215	4.93898	1	0.167	2.39696e-210	2	5.98802
srd5a2a	3.28694e-160	0.82378	0.95	0.159	1.19471e-155	2	5.97484
gcat	2.57574e-124	0.580093	0.837	0.143	9.36205e-120	2	5.85315
sod2	5.56804e-126	0.636758	0.872	0.15	2.02382e-121	2	5.81333
acat1	3.58617e-199	1.59972	0.993	0.171	1.30347e-194	2	5.80702
rbp4	8.16605e-188	2.70439	0.993	0.171	2.96811e-183	2	5.80702
fah	4.44301e-155	0.984974	0.943	0.165	1.6149e-150	2	5.71515
si:ch73-86n18.1	3.5434e-102	0.501186	0.83	0.146	1.28792e-97	2	5.68493
sgk1	2.99727e-169	1.2557	0.986	0.175	1.08942e-164	2	5.63429
ech1	1.06779e-115	0.562656	0.837	0.149	3.88111e-111	2	5.61745
mcfd2	2.49102e-137	0.761652	0.908	0.164	9.0541e-133	2	5.53659
shmt2	5.44041e-150	0.84524	0.957	0.175	1.97742e-145	2	5.46857
gapdh	4.35358e-192	2.87285	1	0.185	1.5824e-187	2	5.40541
glud1a	2.02429e-100	0.504962	0.809	0.152	7.35768e-96	2	5.32237
cnpy1	5.92111e-97	0.62695	0.801	0.152	2.15215e-92	2	5.26974
slc25a33	6.01778e-116	0.688314	0.879	0.169	2.18728e-111	2	5.20118
acaa2	8.15485e-167	1.15216	0.993	0.192	2.96404e-162	2	5.17188
pgk1	1.17149e-150	1.00448	0.986	0.194	4.25802e-146	2	5.08247
pgam1a	4.15761e-176	1.43727	0.993	0.196	1.51117e-171	2	5.06633
CABZ01032488.1	2.1979e-113	0.626413	0.879	0.175	7.98872e-109	2	5.02286
zgc:163080	1.11763e-124	0.735331	0.922	0.185	4.06224e-120	2	4.98378
decr1	3.99791e-99	0.583268	0.809	0.164	1.45312e-94	2	4.93293
pnp5a	1.49892e-165	1.89307	1	0.203	5.44813e-161	2	4.92611
lpl	7.53732e-135	1.03198	0.957	0.2	2.73959e-130	2	4.785
slc25a20	4.93046e-135	0.897839	0.965	0.203	1.79207e-130	2	4.75369
rmdn1	1.20559e-115	0.678993	0.965	0.21	4.38196e-111	2	4.59524
gamt	1.17514e-171	3.15904	1	0.221	4.27129e-167	2	4.52489
bhmt	3.16917e-168	2.80379	1	0.223	1.1519e-163	2	4.4843
chchd10	1.07055e-105	0.826274	0.965	0.235	3.89112e-101	2	4.10638
rhoca	1.04973e-77	0.508766	0.908	0.224	3.81545e-73	2	4.05357
ndrg2	1.7739e-77	0.570594	0.858	0.215	6.4476e-73	2	3.9907
acadm	2.94439e-105	0.806515	0.965	0.245	1.0702e-100	2	3.93878
ptgdsb.1	4.51351e-38	-0.871458	0.645	0.164	1.64053e-33	2	3.93293
pcbd1	6.45263e-110	0.915858	0.979	0.254	2.34534e-105	2	3.85433
idh1	7.91825e-111	0.969694	0.993	0.258	2.87805e-106	2	3.84884
rcl1	5.43027e-120	1.10293	0.986	0.268	1.97374e-115	2	3.6791
gpx1a	9.93558e-129	1.17448	0.993	0.271	3.61128e-124	2	3.66421
krt17	5.58144e-27	-1.39134	0.574	0.162	2.02869e-22	2	3.54321
tp53inp1	5.70653e-66	0.611552	0.901	0.255	2.07415e-61	2	3.53333
eno3	1.47099e-136	1.92635	1	0.285	5.34661e-132	2	3.50877
shmt1	1.50489e-72	0.648719	0.908	0.265	5.46982e-68	2	3.42642
glud1b	1.46218e-138	2.28419	1	0.295	5.31459e-134	2	3.38983
aldh7a1	1.34039e-88	0.788492	0.95	0.287	4.87191e-84	2	3.3101
si:dkey-16p21.8	8.90497e-90	0.962122	0.972	0.296	3.23669e-85	2	3.28378
fdx1	2.38303e-96	0.860716	0.965	0.295	8.6616e-92	2	3.27119
ivd	4.09827e-66	0.569443	0.915	0.285	1.4896e-61	2	3.21053
cox6b1	2.82086e-114	1.28735	1	0.322	1.0253e-109	2	3.10559
egr1	1.15594e-53	0.516083	0.922	0.301	4.20148e-49	2	3.06312
alas1	6.71662e-46	0.544508	0.801	0.265	2.44129e-41	2	3.02264
selenou1a	1.97518e-58	0.515965	0.936	0.316	7.17917e-54	2	2.96203
sat1a.2	1.73151e-55	0.603443	0.936	0.316	6.29354e-51	2	2.96203
tob1a	2.09677e-63	0.619451	0.972	0.333	7.62113e-59	2	2.91892
gstr	1.2037e-80	0.923393	0.965	0.341	4.3751e-76	2	2.82991
prdx6	4.04359e-70	0.724572	0.972	0.344	1.46972e-65	2	2.82558
tob1b	7.94314e-74	0.923325	0.986	0.361	2.88709e-69	2	2.7313
cyb5a	1.28862e-108	1.21799	1	0.371	4.68375e-104	2	2.69542
adka	5.52342e-75	0.781387	0.972	0.364	2.0076e-70	2	2.67033
p4hb	1.6678e-67	1.14485	0.972	0.374	6.06195e-63	2	2.59893
krt91	2.00597e-12	-1.57684	0.61	0.237	7.29111e-08	2	2.57384
dap	1.31963e-94	1.15157	0.993	0.394	4.79647e-90	2	2.5203
ddt	2.91033e-99	1.19629	1	0.399	1.05782e-94	2	2.50627
txnrd3	6.09936e-56	0.618837	0.986	0.398	2.21694e-51	2	2.47739
npc2	2.8571e-70	0.816079	0.979	0.41	1.03847e-65	2	2.3878
atp5if1b	8.85937e-60	0.714886	0.979	0.433	3.22011e-55	2	2.26097
etfa	1.33227e-53	0.605006	0.95	0.421	4.84241e-49	2	2.25653
aldob	3.84436e-108	2.79564	1	0.444	1.39731e-103	2	2.25225
aldh6a1	7.66282e-107	1.66528	1	0.449	2.78521e-102	2	2.22717
smdt1b	2.12328e-54	0.638375	0.972	0.437	7.71749e-50	2	2.22426
tpi1b	1.48986e-94	1.31044	1	0.451	5.41518e-90	2	2.21729
glula	8.53198e-07	-0.721294	0.504	0.24	0.0310112	2	2.1
serp1	2.08045e-31	0.502265	0.915	0.437	7.5618e-27	2	2.09382
pgrmc1	2.72856e-46	0.62378	0.972	0.482	9.91751e-42	2	2.0166
aldh9a1a.1	8.98556e-52	0.715927	0.972	0.486	3.26598e-47	2	2
etfb	2.5292e-50	0.661731	0.979	0.499	9.19288e-46	2	1.96192
calr3b	2.22216e-20	0.580382	0.837	0.428	8.07688e-16	2	1.95561
sod1	7.41584e-100	1.78088	1	0.519	2.69544e-95	2	1.92678
pvalb2	1.78904e-06	-1.31082	0.957	0.5	0.0650261	2	1.914
chac1	2.71265e-71	1.09781	0.993	0.521	9.85967e-67	2	1.90595
atox1	3.34203e-93	1.34753	1	0.531	1.21473e-88	2	1.88324
pvalb1	1.21152e-06	-1.11624	0.936	0.502	0.0440353	2	1.86454
suclg1	4.13213e-99	1.64933	1	0.552	1.50191e-94	2	1.81159
hdlbpa	1.21517e-57	0.770855	0.986	0.552	4.41677e-53	2	1.78623
COX7A2 (1 of many)	1.57014e-55	0.7945	0.986	0.555	5.70699e-51	2	1.77658
mpc1	1.04808e-70	0.899406	1	0.578	3.80944e-66	2	1.7301
sec61a1	9.04502e-31	0.542	0.986	0.6	3.28759e-26	2	1.64333
ctsla	2.51706e-35	0.570515	0.986	0.604	9.14876e-31	2	1.63245
mdh1aa	3.70471e-81	1.34489	1	0.623	1.34655e-76	2	1.60514
ahcy	5.3232e-87	1.5045	0.993	0.637	1.93482e-82	2	1.55887
ndufa1	1.07121e-41	0.566995	0.993	0.648	3.89352e-37	2	1.53241
hspe1	1.21111e-55	0.812169	1	0.68	4.40204e-51	2	1.47059
ssr2	2.86048e-33	0.50861	1	0.724	1.0397e-28	2	1.38122
cox5ab	7.87318e-39	0.504842	1	0.734	2.86167e-34	2	1.3624
zgc:92744	6.94204e-32	0.514209	0.972	0.715	2.52322e-27	2	1.35944
atp5mf	5.24318e-37	0.530316	0.993	0.745	1.90574e-32	2	1.33289
atp5md	2.47329e-55	0.796049	1	0.761	8.98967e-51	2	1.31406
uqcrq	4.74486e-32	0.512507	0.993	0.775	1.72461e-27	2	1.28129
atp5mc1	5.70326e-36	0.548413	1	0.796	2.07296e-31	2	1.25628
si:dkey-56m19.5	0.000327834	-0.8174	0.667	0.537	1	2	1.24209
cyt1	4.29131e-06	-2.69432	0.83	0.678	0.155976	2	1.22419
histh1l	5.0676e-05	-1.04349	0.745	0.609	1	2	1.22332
btg2	5.00621e-06	-0.718609	0.844	0.701	0.181961	2	1.20399
npm1a	6.09785e-12	-1.14831	0.823	0.691	2.21639e-07	2	1.19103
actc1b	1.67817e-06	-2.08059	0.858	0.725	0.0609963	2	1.18345
hypk	7.41241e-13	-0.558819	0.83	0.704	2.69419e-08	2	1.17898
tuba8l	3.15272e-08	-0.836192	0.773	0.658	0.00114592	2	1.17477
atp5pf	2.83452e-40	0.523298	1	0.855	1.03026e-35	2	1.16959
mt-nd3	4.4649e-61	0.901561	1	0.89	1.62286e-56	2	1.1236
prdx2	5.62579e-67	0.917883	1	0.892	2.0448e-62	2	1.12108
rab2a	5.49352e-09	-0.534205	0.752	0.676	0.000199673	2	1.11243
eif3ha	1.30513e-16	-0.532987	0.844	0.759	4.74376e-12	2	1.11199
nop10	6.90189e-13	-0.725269	0.745	0.673	2.50863e-08	2	1.10698
cox6a1	3.66116e-55	0.621146	1	0.911	1.33072e-50	2	1.09769
cnbpa	1.18956e-21	-0.693752	0.922	0.84	4.32369e-17	2	1.09762
eif3c	3.23973e-13	-0.55672	0.752	0.689	1.17754e-08	2	1.09144
ddx21	3.4837e-06	-0.500481	0.603	0.555	0.126622	2	1.08649
COX5B	7.30868e-61	0.670777	1	0.924	2.65649e-56	2	1.08225
gabarapb	1.73515e-15	-0.711836	0.901	0.834	6.30676e-11	2	1.08034
cox7b	5.29844e-51	0.639947	1	0.93	1.92582e-46	2	1.07527
ddx5	1.21764e-16	-0.555203	0.943	0.878	4.42577e-12	2	1.07403
elof1	4.67428e-09	-0.554393	0.674	0.628	0.000169896	2	1.07325
gtpbp4	2.33843e-12	-0.649865	0.723	0.674	8.49951e-08	2	1.0727
ywhabb	9.82585e-19	-0.537304	0.901	0.84	3.5714e-14	2	1.07262
arhgdia	1.73695e-10	-0.572316	0.681	0.635	6.3133e-06	2	1.07244
cox7c	1.33812e-42	0.554287	1	0.933	4.86366e-38	2	1.07181
serf2	1.35567e-34	-0.714502	0.957	0.893	4.92744e-30	2	1.07167
pa2g4a	5.32631e-08	-0.574506	0.638	0.597	0.00193595	2	1.06868
ldhba	2.52826e-11	-0.568779	0.745	0.699	9.18947e-07	2	1.06581
csnk1a1	2.68724e-20	-0.644408	0.794	0.745	9.76732e-16	2	1.06577
pfdn5	5.98459e-19	-0.633528	0.773	0.727	2.17522e-14	2	1.06327
selenof	1.55045e-11	-0.50084	0.766	0.721	5.63543e-07	2	1.06241
psmb6	1.89424e-21	-0.643852	0.844	0.796	6.88499e-17	2	1.0603
mibp2	2.79509e-21	-0.548519	0.993	0.938	1.01593e-16	2	1.05864
eif1b	1.32315e-20	-0.534795	0.979	0.926	4.80924e-16	2	1.05724
mt-nd4	4.25071e-62	0.819644	1	0.948	1.545e-57	2	1.05485
ube2d1b	1.02222e-07	-0.51026	0.66	0.627	0.00371547	2	1.05263
krt4	6.83125e-20	-3.16265	0.865	0.823	2.48296e-15	2	1.05103
nsa2	2.23583e-36	-0.810541	0.95	0.905	8.12655e-32	2	1.04972
eif3f	3.64822e-57	-0.907726	1	0.954	1.32602e-52	2	1.04822
pfdn1	1.33497e-15	-0.537651	0.745	0.713	4.85222e-11	2	1.04488
nop53	1.41159e-14	-0.629671	0.73	0.7	5.13071e-10	2	1.04286
mt-nd1	5.1317e-56	0.737219	1	0.959	1.86522e-51	2	1.04275
mt-nd2	8.63908e-38	0.507363	1	0.963	3.14005e-33	2	1.03842
eif3ea	1.87656e-44	-0.870721	0.929	0.895	6.82072e-40	2	1.03799
pabpc1a	2.84138e-46	-0.794197	0.972	0.937	1.03276e-41	2	1.03735
zgc:56493	1.90885e-46	-1.01913	0.979	0.945	6.93811e-42	2	1.03598
elocb	4.28045e-13	-0.569091	0.752	0.728	1.55582e-08	2	1.03297
rsl24d1	2.67659e-48	-0.971828	0.965	0.936	9.72861e-44	2	1.03098
sdc4	7.99157e-09	-0.767669	0.667	0.647	0.00029047	2	1.03091
eif2s2	2.19098e-30	-0.797237	0.879	0.853	7.96356e-26	2	1.03048
eif3ba	1.13662e-33	-0.825566	0.865	0.841	4.13127e-29	2	1.02854
pfdn4	7.43215e-21	-0.654181	0.773	0.752	2.70136e-16	2	1.02793
cct7	2.94348e-28	-0.764389	0.823	0.802	1.06987e-23	2	1.02618
calm2b	8.09001e-45	-1.26341	0.943	0.921	2.94048e-40	2	1.02389
arpc3	1.15606e-11	-0.643754	0.66	0.646	4.20192e-07	2	1.02167
mt-co1	1.2798e-78	1.35924	1	0.979	4.65167e-74	2	1.02145
fkbp1aa	3.56155e-48	-0.86256	1	0.98	1.29452e-43	2	1.02041
hsbp1b	3.36749e-14	-0.547656	0.688	0.675	1.22398e-09	2	1.01926
sem1	4.6493e-29	-0.752449	0.851	0.835	1.68988e-24	2	1.01916
rbx1	4.28072e-28	-0.670853	0.851	0.835	1.55591e-23	2	1.01916
NC-002333.4	8.00992e-16	-0.949025	1	0.984	2.91136e-11	2	1.01626
zgc:153867	2.00681e-31	-1.06306	0.83	0.817	7.29415e-27	2	1.01591
btf3	7.22977e-60	-0.864028	1	0.985	2.6278e-55	2	1.01523
eef2b	4.52294e-40	-0.592157	1	0.986	1.64395e-35	2	1.0142
eif3k	5.79457e-23	-0.630904	0.794	0.783	2.10615e-18	2	1.01405
csde1	3.57015e-12	-0.512719	0.667	0.658	1.29764e-07	2	1.01368
mt-cyb	3.63949e-74	1.01406	1	0.987	1.32284e-69	2	1.01317
btg1	4.86381e-14	-0.821527	0.695	0.688	1.76785e-09	2	1.01017
eef1b2	2.99965e-58	-0.876065	1	0.99	1.09028e-53	2	1.0101
serbp1a	4.67711e-63	-1.14889	0.979	0.97	1.69999e-58	2	1.00928
COX3	1.9867e-74	1.0407	1	0.991	7.22106e-70	2	1.00908
mt-atp6	3.00886e-74	1.11966	1	0.991	1.09363e-69	2	1.00908
ppiab	4.95407e-60	-0.972469	1	0.992	1.80066e-55	2	1.00806
rpl4	2.20154e-52	-0.708034	1	0.992	8.00195e-48	2	1.00806
rpl5b	2.3528e-34	-0.561051	0.993	0.986	8.55171e-30	2	1.0071
ppiaa	5.33899e-61	-0.993871	1	0.993	1.94056e-56	2	1.00705
ap2m1a	3.76279e-08	-0.52669	0.574	0.57	0.00136766	2	1.00702
eef1g	3.85865e-64	-0.871311	1	0.994	1.4025e-59	2	1.00604
actb2	1.08487e-51	-1.30609	1	0.994	3.94318e-47	2	1.00604
dynlrb1	1.3651e-16	-0.6259	0.738	0.734	4.96175e-12	2	1.00545
fthl27	1.76851e-39	-1.20069	0.929	0.924	6.42801e-35	2	1.00541
hsp90ab1	4.00574e-70	-1.43899	1	0.995	1.45597e-65	2	1.00503
eif5a2	2.88053e-38	-0.965625	0.901	0.897	1.04699e-33	2	1.00446
naca	3.36673e-64	-0.891077	1	0.996	1.2237e-59	2	1.00402
mt-co2	3.34269e-70	0.865981	1	0.997	1.21497e-65	2	1.00301
rpl9	1.53243e-55	-0.64206	1	0.997	5.56991e-51	2	1.00301
rpl12	2.79829e-51	-0.618908	1	0.997	1.01709e-46	2	1.00301
rpl13a	5.30603e-47	-0.54919	1	0.997	1.92858e-42	2	1.00301
ybx1	1.36673e-72	-0.972722	1	0.998	4.96765e-68	2	1.002
CR383676.1	2.35013e-67	-1.61326	1	0.998	8.54203e-63	2	1.002
rpl3	5.43465e-67	-0.875203	1	0.998	1.97533e-62	2	1.002
rack1	1.06978e-64	-0.746504	1	0.998	3.88832e-60	2	1.002
rpl6	4.79652e-60	-0.700074	1	0.998	1.74339e-55	2	1.002
rpl10a	1.22734e-55	-0.705241	1	0.998	4.461e-51	2	1.002
rpl21	2.08496e-53	-0.639196	1	0.998	7.5782e-49	2	1.002
rps24	2.1339e-52	-0.604978	1	0.998	7.7561e-48	2	1.002
rpl17	1.24433e-51	-0.608574	1	0.998	4.52275e-47	2	1.002
rpl30	9.03405e-49	-0.506647	1	0.998	3.28361e-44	2	1.002
rps14	1.72106e-48	-0.544643	1	0.998	6.25552e-44	2	1.002
rps3	4.37002e-48	-0.545431	1	0.998	1.58837e-43	2	1.002
rps10	4.41167e-48	-0.509425	1	0.998	1.60351e-43	2	1.002
eif3i	2.89155e-27	-0.702432	0.809	0.808	1.05099e-22	2	1.00124
hspa8	3.09892e-75	-1.07881	1	0.999	1.12636e-70	2	1.001
tpt1	1.74089e-69	-0.771003	1	0.999	6.32763e-65	2	1.001
rpsa	3.55648e-68	-0.760342	1	0.999	1.29267e-63	2	1.001
rps8a	3.62608e-66	-0.794234	1	0.999	1.31797e-61	2	1.001
rpl8	2.60137e-65	-0.71413	1	0.999	9.45519e-61	2	1.001
rpl7a	1.88129e-64	-0.779293	1	0.999	6.83791e-60	2	1.001
rps4x	1.05949e-62	-0.763394	1	0.999	3.85091e-58	2	1.001
rpl28	3.68158e-62	-0.648145	1	0.999	1.33815e-57	2	1.001
rps9	3.92947e-62	-0.754022	1	0.999	1.42824e-57	2	1.001
rps6	1.07342e-61	-0.713503	1	0.999	3.90156e-57	2	1.001
rps27.1	7.6702e-61	-0.571311	1	0.999	2.78789e-56	2	1.001
rpl13	4.71606e-57	-0.640466	1	0.999	1.71415e-52	2	1.001
rplp0	5.26101e-57	-0.692391	1	0.999	1.91222e-52	2	1.001
rpl7	6.04938e-57	-0.68184	1	0.999	2.19877e-52	2	1.001
rpl35	2.57288e-56	-0.594552	1	0.999	9.35164e-52	2	1.001
rps5	7.67731e-56	-0.627405	1	0.999	2.79047e-51	2	1.001
rps13	8.72666e-56	-0.552093	1	0.999	3.17188e-51	2	1.001
rps21	9.29242e-56	-0.509836	1	0.999	3.37752e-51	2	1.001
rpl15	3.10815e-53	-0.630059	1	0.999	1.12972e-48	2	1.001
rps16	3.27678e-52	-0.517871	1	0.999	1.19101e-47	2	1.001
rps7	5.93678e-52	-0.606922	1	0.999	2.15784e-47	2	1.001
rpl10	6.61984e-52	-0.538627	1	0.999	2.40611e-47	2	1.001
rps27a	7.54963e-51	-0.535142	1	0.999	2.74406e-46	2	1.001
faua	2.33269e-49	-0.501542	1	0.999	8.47864e-45	2	1.001
rps3a	4.56897e-48	-0.586681	1	0.999	1.66068e-43	2	1.001
rplp2	1.67712e-44	-0.543631	1	0.999	6.09581e-40	2	1.001
eef1a1l1	6.85715e-74	-0.863797	1	1	2.49237e-69	2	1
rplp1	6.11042e-65	-0.720961	1	1	2.22096e-60	2	1
rpl18	2.37165e-64	-0.715174	1	1	8.62024e-60	2	1
rpl32	1.54266e-62	-0.604853	1	1	5.60711e-58	2	1
rps2	1.68166e-62	-0.731021	1	1	6.11233e-58	2	1
rpl19	1.00218e-61	-0.601617	1	1	3.64264e-57	2	1
rps20	4.72007e-60	-0.695957	1	1	1.7156e-55	2	1
rpl18a	9.15945e-60	-0.624594	1	1	3.32919e-55	2	1
rpl11	5.3786e-55	-0.551916	1	1	1.95496e-50	2	1
rpl26	2.05956e-54	-0.597833	1	1	7.48587e-50	2	1
rps19	4.13821e-54	-0.516824	1	1	1.50412e-49	2	1
skp1	2.70759e-26	-0.689247	0.83	0.833	9.84128e-22	2	0.996399
ptmab	1.04986e-66	-2.57272	0.979	0.983	3.81594e-62	2	0.995931
psmb4	6.80403e-13	-0.561287	0.674	0.678	2.47306e-08	2	0.9941
fkbp3	8.68375e-13	-0.551938	0.667	0.674	3.15628e-08	2	0.989614
pnrc2	7.51755e-51	-1.05001	0.957	0.974	2.7324e-46	2	0.982546
hbae3	5.29409e-06	-2.1785	0.504	0.513	0.192424	2	0.982456
ncl	1.78933e-29	-1.1461	0.773	0.792	6.50369e-25	2	0.97601
cst14a.2	5.56085e-09	-0.727038	0.56	0.574	0.00020212	2	0.97561
eif2s3	5.76627e-37	-0.795409	0.83	0.852	2.09587e-32	2	0.974178
cfl1	8.9402e-58	-1.67249	0.929	0.955	3.24949e-53	2	0.972775
hnrnpa0l	2.03548e-78	-1.90752	0.957	0.984	7.39836e-74	2	0.972561
bzw1a	6.59768e-06	-0.537327	0.567	0.584	0.239806	2	0.97089
ran	3.26918e-72	-1.68416	0.943	0.973	1.18825e-67	2	0.969168
h3f3d	4.36627e-87	-2.35532	0.965	0.996	1.58701e-82	2	0.968876
eif3g	6.66818e-33	-0.763866	0.801	0.828	2.42368e-28	2	0.967391
tma7	6.41116e-46	-1.04294	0.865	0.896	2.33026e-41	2	0.965402
denr	9.02043e-13	-0.570881	0.596	0.618	3.27865e-08	2	0.964401
fam133b	3.17341e-10	-0.55056	0.574	0.596	1.15344e-05	2	0.963087
ywhaba	3.14148e-34	-0.787273	0.823	0.86	1.14183e-29	2	0.956977
fam32a	3.30751e-14	-0.576352	0.652	0.684	1.20218e-09	2	0.953216
oaz1b	1.24875e-36	-1.00068	0.816	0.858	4.53885e-32	2	0.951049
myl12.1	1.64776e-47	-1.18707	0.851	0.897	5.9891e-43	2	0.948718
cirbpb	9.54812e-81	-1.98403	0.943	0.994	3.47045e-76	2	0.948692
ctsd	4.56833e-09	-0.584518	0.553	0.583	0.000166045	2	0.948542
pomp	2.93872e-25	-0.742559	0.766	0.808	1.06814e-20	2	0.94802
psmb3	3.07309e-22	-0.766821	0.688	0.726	1.11698e-17	2	0.947658
pfn2l	3.45898e-29	-0.923775	0.759	0.805	1.25724e-24	2	0.942857
csnk2b	8.15806e-34	-0.796583	0.78	0.828	2.96521e-29	2	0.942029
eif4a1a	2.56945e-30	-0.954842	0.759	0.807	9.33917e-26	2	0.94052
psma1	1.62909e-24	-0.693094	0.723	0.772	5.92124e-20	2	0.936528
fbl	1.77868e-11	-0.773262	0.56	0.598	6.46498e-07	2	0.936455
ube2v2	2.29849e-27	-0.740826	0.716	0.766	8.35433e-23	2	0.934726
hmgn7	8.78463e-61	-1.45792	0.887	0.952	3.19295e-56	2	0.931723
khdrbs1a	5.3498e-74	-2.20958	0.901	0.968	1.94449e-69	2	0.930785
paip2b	9.05133e-31	-0.743758	0.759	0.816	3.28989e-26	2	0.930147
capzb	9.62484e-17	-0.631368	0.638	0.687	3.49834e-12	2	0.928675
eif3d	2.63759e-34	-0.833752	0.752	0.812	9.58685e-30	2	0.926108
atp5if1a	5.96542e-24	-0.804868	0.688	0.744	2.16825e-19	2	0.924731
lsm12b	5.53564e-20	-0.634345	0.638	0.69	2.01204e-15	2	0.924638
calm3b	5.49878e-47	-1.09948	0.83	0.9	1.99864e-42	2	0.922222
polr2l	2.66682e-16	-0.660543	0.61	0.662	9.69309e-12	2	0.92145
cd81a	6.69432e-23	-1.20056	0.66	0.717	2.43318e-18	2	0.920502
ube2d2	7.40806e-33	-0.859222	0.745	0.816	2.69261e-28	2	0.91299
zgc:56676	4.24378e-36	-0.858909	0.773	0.847	1.54249e-31	2	0.912633
psmd14	8.49479e-10	-0.506245	0.518	0.568	3.0876e-05	2	0.911972
clta	8.97877e-15	-0.621659	0.603	0.664	3.26351e-10	2	0.908133
abcf1	4.47581e-13	-0.634514	0.56	0.617	1.62682e-08	2	0.907618
prmt1	4.29095e-25	-1.01575	0.66	0.732	1.55963e-20	2	0.901639
npm3	4.68224e-09	-0.525786	0.475	0.527	0.000170185	2	0.901328
hnrnpa0b	1.53688e-61	-1.7363	0.844	0.937	5.5861e-57	2	0.900747
eif3m	5.88079e-59	-1.08219	0.837	0.93	2.13749e-54	2	0.9
ier5	1.61377e-14	-0.628834	0.582	0.649	5.86555e-10	2	0.896764
sf3b6	2.1945e-27	-0.752727	0.688	0.768	7.97636e-23	2	0.895833
ppp2cb	2.43748e-20	-0.65479	0.645	0.721	8.85952e-16	2	0.894591
anp32a	1.657e-45	-1.29202	0.773	0.867	6.0227e-41	2	0.89158
tcp1	3.64646e-30	-0.823653	0.702	0.788	1.32538e-25	2	0.890863
psmb7	2.38589e-36	-0.963039	0.738	0.829	8.67198e-32	2	0.890229
eif3s6ip	1.56006e-27	-0.798696	0.66	0.742	5.67034e-23	2	0.889488
tomm22	1.17144e-09	-0.516412	0.482	0.544	4.25783e-05	2	0.886029
ppdpfb	1.08022e-29	-1.09382	0.78	0.882	3.92628e-25	2	0.884354
si:ch211-196l7.4	3.98639e-11	-0.595473	0.553	0.626	1.44893e-06	2	0.883387
rab10	1.26874e-15	-0.625042	0.567	0.643	4.6115e-11	2	0.881804
pin1	9.45909e-16	-0.63834	0.56	0.637	3.4381e-11	2	0.879121
eif3ja	2.44536e-10	-0.52124	0.518	0.59	8.88816e-06	2	0.877966
ppid	1.4543e-12	-0.592338	0.525	0.6	5.28595e-08	2	0.875
hnrnpaba	1.12526e-77	-2.28109	0.851	0.975	4.08997e-73	2	0.872821
h3f3a	4.0578e-68	-2.27002	0.823	0.946	1.47489e-63	2	0.869979
sumo2b	5.7303e-51	-1.05862	0.78	0.898	2.08279e-46	2	0.868597
arf5	4.51983e-19	-0.692451	0.624	0.719	1.64282e-14	2	0.867872
ptmaa	1.87416e-55	-2.12818	0.801	0.924	6.81202e-51	2	0.866883
psma5	7.83603e-23	-0.7551	0.617	0.712	2.84816e-18	2	0.866573
cct5	1.84575e-42	-1.03531	0.73	0.843	6.70875e-38	2	0.865955
psma8	1.7434e-27	-0.789358	0.66	0.764	6.33674e-23	2	0.863874
hbbe1.3	2.92798e-15	-2.59195	0.553	0.642	1.06423e-10	2	0.861371
tmsb4x	3.20124e-70	-2.43494	0.837	0.975	1.16355e-65	2	0.858462
cnbpb	3.83601e-36	-0.897347	0.702	0.819	1.39427e-31	2	0.857143
pdap1a	2.64527e-14	-0.715524	0.532	0.621	9.61476e-10	2	0.856683
cyt1l	3.3455e-13	-2.85995	0.518	0.605	1.21599e-08	2	0.856198
si:ch211-286b5.5	3.46772e-10	-0.525694	0.468	0.547	1.26041e-05	2	0.855576
erh	1.13628e-45	-1.03461	0.73	0.854	4.13005e-41	2	0.854801
csnk2a1	1.61757e-13	-0.574107	0.511	0.6	5.87938e-09	2	0.851667
si:ch73-281n10.2	3.71318e-73	-2.55459	0.816	0.961	1.34963e-68	2	0.849116
psma4	1.74127e-22	-0.733584	0.596	0.704	6.32898e-18	2	0.846591
eif5b	1.08034e-13	-0.635696	0.489	0.582	3.92671e-09	2	0.840206
dynlt3	2.13162e-11	-0.567414	0.482	0.576	7.74781e-07	2	0.836806
stip1	3.27992e-11	-0.532752	0.468	0.56	1.19215e-06	2	0.835714
cct6a	3.46103e-22	-0.691859	0.582	0.699	1.25798e-17	2	0.832618
nhp2	4.33931e-15	-0.774784	0.496	0.596	1.57721e-10	2	0.832215
ube2l3b	2.91129e-11	-0.515866	0.461	0.555	1.05816e-06	2	0.830631
cct4	7.58322e-42	-1.02183	0.681	0.82	2.75627e-37	2	0.830488
arpc2	9.04748e-20	-0.758185	0.546	0.659	3.28849e-15	2	0.828528
snu13b	1.02619e-20	-1.01746	0.56	0.676	3.72989e-16	2	0.828402
psmc5	2.3677e-12	-0.560591	0.482	0.582	8.60588e-08	2	0.828179
srsf5a	7.72483e-55	-1.15222	0.738	0.895	2.80774e-50	2	0.824581
eif4h	3.121e-15	-0.628488	0.504	0.615	1.13439e-10	2	0.819512
psmc4	4.66342e-12	-0.545588	0.475	0.58	1.69501e-07	2	0.818966
eif4bb	8.07757e-11	-0.524318	0.447	0.549	2.93595e-06	2	0.814208
eef1db	6.77501e-45	-0.99317	0.688	0.845	2.46251e-40	2	0.814201
capza1b	3.40373e-20	-0.714521	0.546	0.671	1.23715e-15	2	0.813711
wu:fb55g09	1.62967e-22	-0.842166	0.582	0.716	5.92336e-18	2	0.812849
sf3b5	1.23062e-27	-0.874816	0.603	0.742	4.47292e-23	2	0.812668
chrac1	9.57067e-11	-0.54307	0.433	0.534	3.47865e-06	2	0.810861
eif4a3	1.81427e-23	-0.764286	0.56	0.697	6.59434e-19	2	0.803443
psmd7	6.86099e-17	-0.661982	0.511	0.638	2.49376e-12	2	0.80094
rbm8a	1.7624e-52	-1.21584	0.695	0.873	6.40578e-48	2	0.796105
syf2	2.84945e-11	-0.500842	0.447	0.562	1.03569e-06	2	0.795374
id1	1.82156e-24	-1.91512	0.582	0.732	6.62082e-20	2	0.795082
psmb1	1.1927e-32	-0.909286	0.617	0.777	4.3351e-28	2	0.79408
si:ch73-1a9.3	4.50641e-83	-2.86761	0.78	0.983	1.63794e-78	2	0.793489
nop56	7.3172e-23	-0.983482	0.539	0.681	2.65958e-18	2	0.791483
fubp1	3.44177e-10	-0.522551	0.404	0.511	1.25098e-05	2	0.790607
cct3	1.26926e-38	-1.01614	0.638	0.807	4.61338e-34	2	0.790582
hmgn2	3.10397e-80	-3.35685	0.773	0.979	1.1282e-75	2	0.789581
vamp3	2.83914e-13	-0.57418	0.454	0.577	1.03194e-08	2	0.786828
cirbpa	4.64056e-80	-2.49603	0.766	0.974	1.6867e-75	2	0.786448
dpy30	2.03739e-26	-0.813937	0.567	0.721	7.40532e-22	2	0.786408
bud31	6.62251e-30	-0.825288	0.596	0.758	2.40708e-25	2	0.78628
psma6a	5.57939e-15	-0.626821	0.475	0.605	2.02794e-10	2	0.785124
si:rp71-45k5.4	1.22902e-17	-0.644546	0.504	0.642	4.46712e-13	2	0.785047
taf12	1.93389e-13	-0.563687	0.454	0.579	7.0291e-09	2	0.784111
pcbp2	4.67665e-30	-0.854172	0.603	0.77	1.69982e-25	2	0.783117
zmat2	1.48524e-19	-0.690376	0.518	0.662	5.39839e-15	2	0.782477
actb1	1.6748e-65	-1.922	0.738	0.944	6.08738e-61	2	0.78178
u2af2b	4.41094e-14	-0.607213	0.447	0.574	1.60324e-09	2	0.778746
hnrnpa1b	2.08781e-29	-1.08046	0.567	0.73	7.58857e-25	2	0.776712
ywhae1	1.4225e-51	-1.22464	0.667	0.863	5.17037e-47	2	0.772885
dynll1	4.73213e-56	-1.5829	0.695	0.9	1.71999e-51	2	0.772222
smndc1	4.36626e-15	-0.61798	0.461	0.597	1.587e-10	2	0.772194
ddx61	2.98016e-29	-0.93658	0.567	0.735	1.0832e-24	2	0.771429
bcas2	4.55401e-18	-0.669693	0.475	0.624	1.65525e-13	2	0.761218
ranbp1	4.00443e-37	-1.28408	0.589	0.778	1.45549e-32	2	0.757069
sumo1	4.54015e-16	-0.60733	0.461	0.609	1.65021e-11	2	0.756979
lsm5	2.05549e-22	-0.73218	0.525	0.697	7.47109e-18	2	0.753228
ubc	5.61368e-72	-1.60793	0.716	0.951	2.04041e-67	2	0.752892
psmd8	4.13603e-16	-0.671926	0.454	0.606	1.50332e-11	2	0.749175
igf2bp1	1.54309e-26	-0.966595	0.525	0.701	5.60868e-22	2	0.74893
hnrnpabb	7.47752e-62	-1.83504	0.681	0.91	2.71785e-57	2	0.748352
srsf1a	1.34384e-11	-0.563828	0.397	0.531	4.88445e-07	2	0.747646
psma3	6.12527e-34	-0.942222	0.582	0.78	2.22635e-29	2	0.746154
ebna1bp2	1.61249e-11	-0.601796	0.39	0.523	5.86093e-07	2	0.745698
psma2	7.07866e-16	-0.595056	0.454	0.61	2.57288e-11	2	0.744262
atf4b	2.11829e-26	-0.846822	0.532	0.716	7.69936e-22	2	0.743017
smim15	5.99288e-15	-0.567141	0.433	0.586	2.17823e-10	2	0.738908
ctnnb1	3.92827e-31	-1.04755	0.546	0.74	1.42781e-26	2	0.737838
hbae1.1	1.85752e-17	-2.45353	0.468	0.635	6.75152e-13	2	0.737008
psmb2	4.76707e-16	-0.63262	0.447	0.609	1.73269e-11	2	0.73399
rhoac	3.43776e-15	-0.607523	0.426	0.583	1.24952e-10	2	0.730703
pabpn1	2.45294e-32	-0.889726	0.539	0.743	8.91571e-28	2	0.725437
flot1b	1.74425e-11	-0.585419	0.369	0.51	6.33983e-07	2	0.723529
ube2v1	1.28211e-37	-0.956119	0.56	0.78	4.6601e-33	2	0.717949
h3f3c	5.58682e-79	-1.98024	0.695	0.969	2.03064e-74	2	0.717234
sap18	1.56596e-36	-0.962216	0.553	0.772	5.69178e-32	2	0.716321
h1f0	1.71685e-11	-1.10176	0.376	0.525	6.24023e-07	2	0.71619
rbm4.3	2.48808e-54	-1.45318	0.617	0.87	9.04342e-50	2	0.709195
mtpn	6.3547e-11	-0.503269	0.362	0.512	2.30974e-06	2	0.707031
polr2f	7.24395e-15	-0.595945	0.397	0.562	2.63296e-10	2	0.706406
jpt2	1.26617e-16	-0.654881	0.418	0.595	4.60214e-12	2	0.702521
cdc42	1.024e-25	-0.85062	0.489	0.697	3.72193e-21	2	0.701578
cct8	5.30882e-30	-0.8179	0.511	0.729	1.9296e-25	2	0.70096
ube2na	1.41746e-16	-0.616863	0.411	0.59	5.15204e-12	2	0.69661
gnb1b	2.02917e-40	-1.09237	0.56	0.808	7.37544e-36	2	0.693069
dkc1	1.66638e-14	-0.863519	0.376	0.543	6.05681e-10	2	0.692449
lsm7	4.95622e-33	-0.950034	0.518	0.75	1.80144e-28	2	0.690667
tardbpl	1.54299e-16	-0.62791	0.404	0.585	5.6083e-12	2	0.690598
uba1	1.12381e-13	-0.580459	0.383	0.555	4.08472e-09	2	0.69009
lsm6	2.03628e-27	-0.892799	0.475	0.7	7.40125e-23	2	0.678571
snrpg	1.37436e-44	-1.27925	0.553	0.815	4.99538e-40	2	0.678528
zgc:91910	2.87151e-27	-0.785503	0.475	0.701	1.04371e-22	2	0.677603
snw1	1.88581e-14	-0.593949	0.369	0.546	6.85437e-10	2	0.675824
hmga1a	4.76133e-75	-3.06021	0.638	0.949	1.7306e-70	2	0.672287
srsf7a	1.07317e-30	-0.87824	0.489	0.73	3.90063e-26	2	0.669863
tuba8l4	7.15537e-49	-1.71271	0.56	0.837	2.60076e-44	2	0.669056
mphosph8	2.1348e-15	-0.597091	0.383	0.574	7.75934e-11	2	0.667247
nsfl1c	1.66773e-12	-0.540174	0.348	0.522	6.06169e-08	2	0.666667
sumo3a	2.8803e-64	-1.85774	0.596	0.906	1.0469e-59	2	0.657837
golga7	3.98835e-15	-0.585958	0.362	0.554	1.44965e-10	2	0.65343
midn	1.31486e-11	-0.643075	0.333	0.511	4.77913e-07	2	0.651663
tpm3	8.11122e-20	-0.995722	0.404	0.622	2.94818e-15	2	0.649518
zgc:56304	8.44699e-24	-0.759124	0.426	0.662	3.07023e-19	2	0.643505
khdrbs1b	1.10135e-13	-0.603652	0.34	0.529	4.00309e-09	2	0.642722
snrpe	7.72089e-47	-1.32792	0.532	0.828	2.80631e-42	2	0.642512
psmd1	2.47566e-14	-0.599561	0.348	0.543	8.99829e-10	2	0.640884
lsm3	3.23196e-21	-0.727127	0.397	0.62	1.17472e-16	2	0.640323
cct2	5.61691e-43	-1.04338	0.518	0.809	2.04158e-38	2	0.640297
alyref	1.25134e-14	-0.60041	0.348	0.544	4.54826e-10	2	0.639706
srsf9	6.42918e-16	-0.657612	0.355	0.558	2.33682e-11	2	0.636201
calm1a	1.07313e-15	-0.91291	0.348	0.55	3.90051e-11	2	0.632727
ywhabl	5.14492e-58	-1.4763	0.553	0.875	1.87002e-53	2	0.632
hmgb2a	1.10056e-77	-3.35254	0.603	0.956	4.0002e-73	2	0.630753
hnrnpa1a	2.16493e-23	-0.846706	0.411	0.652	7.86886e-19	2	0.630368
ppp1cab	3.8262e-12	-0.526047	0.326	0.518	1.39071e-07	2	0.629344
ywhaqb	2.46651e-29	-0.881469	0.44	0.701	8.96501e-25	2	0.627675
hnrnpk	6.54992e-24	-0.779634	0.411	0.656	2.3807e-19	2	0.626524
elavl1a	8.11781e-17	-0.653064	0.355	0.569	2.95058e-12	2	0.623902
pfn2	3.19397e-49	-1.20335	0.525	0.845	1.16091e-44	2	0.621302
top1l	2.29184e-21	-0.897496	0.383	0.617	8.33016e-17	2	0.620746
banf1	3.74176e-28	-1.10047	0.426	0.692	1.36002e-23	2	0.615607
psmd13	1.60885e-17	-0.640486	0.348	0.571	5.84768e-13	2	0.609457
map1lc3b	5.19797e-14	-0.654674	0.326	0.535	1.8893e-09	2	0.609346
snrpd2	1.22564e-47	-1.28724	0.504	0.828	4.45483e-43	2	0.608696
selenoh	2.67293e-27	-0.989463	0.418	0.687	9.71531e-23	2	0.608443
ptges3b	2.21061e-26	-0.92629	0.404	0.667	8.03489e-22	2	0.605697
nap1l1	2.18556e-38	-1.23592	0.461	0.762	7.94385e-34	2	0.604987
sarnp	4.07481e-15	-0.581535	0.319	0.53	1.48107e-10	2	0.601887
snrpf	1.36919e-49	-1.41035	0.496	0.829	4.97659e-45	2	0.598311
max	3.65996e-16	-0.597858	0.326	0.547	1.33029e-11	2	0.595978
flot2a	3.08768e-22	-0.797923	0.376	0.631	1.12228e-17	2	0.59588
hmgb1a	1.76901e-45	-1.58412	0.489	0.822	6.42981e-41	2	0.594891
srsf2a	4.47497e-43	-1.17537	0.475	0.802	1.62652e-38	2	0.592269
ube2e1	5.16046e-21	-0.725108	0.362	0.613	1.87567e-16	2	0.590538
syncrip	1.38081e-58	-1.47064	0.511	0.873	5.01884e-54	2	0.585338
snrpb	1.38112e-58	-1.54286	0.511	0.873	5.01995e-54	2	0.585338
smarca4a	3.27482e-24	-0.892901	0.369	0.636	1.1903e-19	2	0.580189
gnb1a	6.84153e-30	-0.975198	0.397	0.688	2.48669e-25	2	0.577035
qkia	1.47189e-23	-0.894318	0.362	0.628	5.34986e-19	2	0.576433
sf3b2	6.71307e-18	-0.67019	0.319	0.558	2.44e-13	2	0.571685
polr2d	3.51646e-25	-0.772649	0.369	0.646	1.27813e-20	2	0.571207
gtf2f2a	1.22691e-17	-0.614823	0.319	0.559	4.45944e-13	2	0.570662
fabp7a	1.95137e-18	-2.40829	0.326	0.573	7.09265e-14	2	0.568935
nfyba	1.48255e-14	-0.632925	0.291	0.512	5.38861e-10	2	0.568359
sf3a2	2.80917e-24	-0.757911	0.362	0.637	1.02105e-19	2	0.568289
rad21a	3.0709e-33	-1.07873	0.404	0.711	1.11618e-28	2	0.568214
ewsr1a	1.48652e-23	-0.849922	0.355	0.627	5.40304e-19	2	0.566188
rbb4l	2.75446e-14	-0.608436	0.284	0.502	1.00116e-09	2	0.565737
cdc42l	1.27524e-17	-0.666998	0.312	0.556	4.63513e-13	2	0.561151
ewsr1b	1.13623e-33	-1.00264	0.397	0.718	4.12984e-29	2	0.552925
nop58	8.98439e-22	-1.03081	0.333	0.603	3.26555e-17	2	0.552239
meaf6	2.93875e-28	-0.824644	0.369	0.671	1.06815e-23	2	0.549925
si:ch1073-429i10.3.1	9.97938e-68	-1.57736	0.496	0.907	3.62721e-63	2	0.546858
acin1a	1.77576e-36	-1.03588	0.404	0.739	6.45436e-32	2	0.546685
hmgn6	7.95272e-81	-2.47408	0.525	0.965	2.89058e-76	2	0.544041
taf15	5.83538e-34	-1.00134	0.39	0.72	2.12099e-29	2	0.541667
gapdhs	2.37428e-24	-1.22345	0.34	0.628	8.6298e-20	2	0.541401
rtf1	7.07784e-17	-0.639258	0.291	0.539	2.57258e-12	2	0.539889
nudc	3.16693e-19	-0.708818	0.305	0.566	1.15108e-14	2	0.538869
tubb4b	2.65945e-80	-2.26238	0.518	0.963	9.66631e-76	2	0.537902
h2afvb	1.49626e-72	-2.27777	0.496	0.931	5.43847e-68	2	0.53276
smarce1	6.59713e-47	-1.39084	0.426	0.802	2.39786e-42	2	0.531172
g3bp1	7.81721e-21	-0.799601	0.312	0.588	2.84132e-16	2	0.530612
nutf2	3.17922e-16	-0.580643	0.277	0.523	1.15555e-11	2	0.529637
rac1a	5.06706e-16	-0.622617	0.277	0.525	1.84173e-11	2	0.527619
srsf3b	5.61132e-53	-1.4091	0.44	0.836	2.03955e-48	2	0.526316
setb	1.62354e-65	-1.83588	0.468	0.897	5.9011e-61	2	0.521739
drap1	4.00183e-27	-0.811412	0.333	0.651	1.45454e-22	2	0.511521
hmgn3	1.79641e-28	-0.983167	0.34	0.665	6.52941e-24	2	0.511278
lsm8	7.13007e-21	-0.731905	0.291	0.578	2.59156e-16	2	0.50346
hnrnpl2	8.34598e-21	-0.704309	0.291	0.582	3.03351e-16	2	0.5
seta	1.71395e-60	-1.94695	0.433	0.875	6.22971e-56	2	0.494857
puf60b	1.09891e-15	-0.578456	0.248	0.502	3.99422e-11	2	0.494024
dnajc8	1.05274e-15	-0.588815	0.248	0.503	3.8264e-11	2	0.493042
hmgb2b	2.4105e-71	-2.72476	0.454	0.926	8.76143e-67	2	0.490281
ube2ib	4.00182e-38	-1.02467	0.362	0.739	1.45454e-33	2	0.489851
vdac1	3.58598e-48	-1.1826	0.397	0.813	1.3034e-43	2	0.488315
chd4b	9.94694e-33	-1.14904	0.34	0.698	3.61542e-28	2	0.487106
cpsf6	1.81881e-19	-0.664871	0.27	0.556	6.61084e-15	2	0.485612
morf4l1	1.40104e-27	-0.84292	0.312	0.646	5.09235e-23	2	0.482972
snrpd3l	9.47279e-34	-1.00365	0.34	0.704	3.44307e-29	2	0.482955
foxp4	7.94008e-19	-1.01677	0.262	0.546	2.88598e-14	2	0.479853
ube2e3	1.20654e-34	-0.955898	0.34	0.71	4.3854e-30	2	0.478873
eny2	1.4611e-25	-0.81393	0.298	0.624	5.31067e-21	2	0.477564
lsm4	2.21908e-29	-0.822216	0.312	0.657	8.0657e-25	2	0.474886
snrpd1	3.39471e-49	-1.44542	0.383	0.809	1.23388e-44	2	0.473424
h2afx1	7.02782e-61	-1.88007	0.418	0.884	2.5544e-56	2	0.472851
ywhaqa	3.96574e-26	-0.854602	0.298	0.631	1.44143e-21	2	0.472266
hdac1	3.37783e-52	-1.50238	0.39	0.827	1.22774e-47	2	0.471584
rhoaa	1.40136e-38	-1.00635	0.348	0.739	5.09354e-34	2	0.470907
u2af1	9.36168e-29	-0.854486	0.305	0.65	3.40269e-24	2	0.469231
si:ch211-288g17.3	1.21132e-54	-1.91703	0.39	0.838	4.40278e-50	2	0.465394
tubb2b	2.65469e-63	-2.647	0.404	0.88	9.649e-59	2	0.459091
ilf2	7.93577e-47	-1.33494	0.362	0.789	2.88441e-42	2	0.458809
anp32e	6.82178e-33	-1.06332	0.312	0.689	2.47951e-28	2	0.45283
srsf11	1.12363e-31	-0.952841	0.305	0.674	4.08405e-27	2	0.452522
akirin1	8.68007e-19	-0.655639	0.241	0.535	3.15495e-14	2	0.450467
ddx39ab	2.95044e-43	-1.21097	0.34	0.763	1.0724e-38	2	0.445609
si:ch211-222l21.1	1.27218e-67	-3.00206	0.404	0.908	4.62401e-63	2	0.444934
mapre1b	1.62715e-19	-0.745133	0.241	0.542	5.91421e-15	2	0.444649
pfdn2	7.30407e-22	-0.691061	0.255	0.574	2.65481e-17	2	0.444251
kctd5a	1.66375e-18	-0.665737	0.234	0.528	6.04725e-14	2	0.443182
sfpq	2.6351e-17	-0.646449	0.227	0.515	9.57782e-13	2	0.440777
phf5a	6.57485e-29	-0.881892	0.284	0.645	2.38976e-24	2	0.44031
snrpa	3.41801e-20	-0.683942	0.241	0.548	1.24234e-15	2	0.439781
gng5	2.84463e-45	-1.10178	0.34	0.776	1.03394e-40	2	0.438144
si:dkey-67c22.2	1.83322e-20	-0.721333	0.241	0.552	6.66319e-16	2	0.436594
rhoab	1.69451e-26	-0.829345	0.277	0.635	6.15904e-22	2	0.43622
srrm2	1.12665e-17	-0.643534	0.22	0.505	4.09503e-13	2	0.435644
ctbp1	4.24324e-21	-0.741225	0.241	0.558	1.54229e-16	2	0.4319
snrpc	3.81917e-29	-0.880415	0.277	0.643	1.38815e-24	2	0.430793
kdm1a	1.90465e-20	-0.727643	0.234	0.547	6.92285e-16	2	0.427788
magoh	3.28246e-26	-0.843494	0.262	0.615	1.19308e-21	2	0.426016
selenot2	4.24072e-18	-0.644452	0.22	0.519	1.54137e-13	2	0.423892
cbx3a	1.90298e-52	-1.57459	0.34	0.812	6.91677e-48	2	0.418719
h2afva	3.81707e-46	-1.29481	0.326	0.781	1.38739e-41	2	0.417414
tcea1	1.50405e-20	-0.704371	0.227	0.549	5.46677e-16	2	0.413479
ptp4a1	4.99062e-31	-0.966657	0.27	0.661	1.81394e-26	2	0.408472
anp32b	2.09791e-41	-1.40793	0.298	0.735	7.62527e-37	2	0.405442
sparc	3.44176e-18	-1.36782	0.213	0.527	1.25098e-13	2	0.404175
aldoaa	3.07754e-46	-1.32997	0.312	0.775	1.11859e-41	2	0.402581
srsf4	2.91344e-25	-0.829821	0.241	0.6	1.05895e-20	2	0.401667
tardbp	2.51502e-22	-0.763335	0.227	0.566	9.14134e-18	2	0.40106
ywhaz	9.1547e-23	-1.11583	0.227	0.568	3.32746e-18	2	0.399648
ddx39aa	6.13181e-40	-1.09866	0.291	0.73	2.22873e-35	2	0.39863
ywhah	1.01966e-17	-0.904104	0.199	0.501	3.70616e-13	2	0.397206
nutf2l	3.84498e-22	-0.819006	0.22	0.56	1.39754e-17	2	0.392857
ppig	7.54086e-19	-0.691466	0.199	0.511	2.74088e-14	2	0.389432
khsrp	7.24881e-32	-0.966591	0.255	0.66	2.63472e-27	2	0.386364
api5	2.08452e-19	-0.655271	0.199	0.519	7.5766e-15	2	0.38343
hmgb1b	1.02194e-55	-2.18483	0.319	0.835	3.71444e-51	2	0.382036
apex1	3.78747e-29	-0.95522	0.241	0.632	1.37663e-24	2	0.381329
snrnp70	4.05506e-22	-0.73267	0.206	0.55	1.47389e-17	2	0.374545
atf7ip	1.68138e-23	-0.773894	0.213	0.573	6.1113e-19	2	0.371728
tra2a	3.21087e-25	-0.756458	0.22	0.594	1.16706e-20	2	0.37037
znf346	1.72761e-21	-0.728034	0.199	0.541	6.27934e-17	2	0.367837
si:dkey-42i9.4	6.50226e-30	-1.02071	0.234	0.642	2.36338e-25	2	0.364486
marcksl1b	1.75843e-56	-2.25111	0.305	0.838	6.39138e-52	2	0.363962
nudt21	9.24188e-25	-0.769845	0.206	0.577	3.35915e-20	2	0.357019
hnrnph1l	1.18638e-30	-0.950129	0.22	0.64	4.31215e-26	2	0.34375
ilf3b	8.55972e-35	-1.07583	0.227	0.673	3.1112e-30	2	0.337296
rbmx	1.11405e-22	-0.722415	0.184	0.546	4.04925e-18	2	0.336996
sumo3b	5.71531e-47	-1.58414	0.255	0.765	2.07734e-42	2	0.333333
smarcd1	3.32403e-25	-0.85013	0.191	0.575	1.20819e-20	2	0.332174
sub1a	4.41941e-61	-1.60201	0.284	0.856	1.60632e-56	2	0.331776
smc1al	1.15956e-36	-1.12884	0.227	0.686	4.21465e-32	2	0.330904
hnrnpub	1.12956e-30	-1.01037	0.206	0.63	4.10561e-26	2	0.326984
capza1a	1.24328e-30	-0.85872	0.206	0.63	4.51895e-26	2	0.326984
hnrnpa0a	5.22552e-43	-1.41077	0.241	0.738	1.89932e-38	2	0.326558
tuba1c	1.78032e-34	-1.83112	0.213	0.664	6.47092e-30	2	0.320783
hp1bp3	5.10286e-53	-1.45157	0.255	0.807	1.85473e-48	2	0.315985
si:ch211-51e12.7	4.48227e-44	-1.22211	0.234	0.742	1.62917e-39	2	0.315364
rcc2	3.74494e-27	-0.944262	0.184	0.588	1.36118e-22	2	0.312925
nono	3.74357e-37	-1.11858	0.213	0.687	1.36068e-32	2	0.310044
baz1b	7.55077e-22	-0.897252	0.163	0.526	2.74448e-17	2	0.309886
brd3b	4.44467e-23	-0.728854	0.163	0.54	1.61551e-18	2	0.301852
ccnd1	1.50103e-24	-1.18592	0.156	0.549	5.45578e-20	2	0.284153
stmn1a	1.57129e-38	-1.80982	0.199	0.701	5.71118e-34	2	0.28388
hmgb3a	1.53768e-58	-2.04227	0.234	0.832	5.58901e-54	2	0.28125
atrx	5.24598e-35	-1.07446	0.184	0.66	1.90676e-30	2	0.278788
cbx1a	1.27219e-23	-0.761091	0.149	0.539	4.62402e-19	2	0.276438
ppm1g	7.32068e-24	-0.862276	0.149	0.54	2.66085e-19	2	0.275926
pcna	3.54192e-35	-2.09315	0.177	0.659	1.28738e-30	2	0.268589
marcksl1a	5.46348e-34	-1.26357	0.184	0.698	1.98581e-29	2	0.26361
idh2	2.68288e-52	-1.28978	0.206	0.788	9.75146e-48	2	0.261421
glulb	3.26558e-37	-1.18293	0.177	0.682	1.18694e-32	2	0.259531
chd7	9.19279e-23	-0.79716	0.121	0.511	3.3413e-18	2	0.236791
cbx5	1.17996e-52	-1.40208	0.184	0.785	4.2888e-48	2	0.234395
nucks1a	1.46241e-62	-1.88773	0.199	0.849	5.31541e-58	2	0.234393
msna	1.80438e-27	-1.02959	0.135	0.577	6.55837e-23	2	0.233969
h2afy2	2.31339e-38	-1.06458	0.156	0.68	8.40848e-34	2	0.229412
dut	2.41127e-24	-1.12337	0.121	0.532	8.76424e-20	2	0.227444
zc4h2	3.52609e-27	-1.16815	0.128	0.563	1.28163e-22	2	0.227353
nova2	4.58976e-27	-1.52807	0.128	0.565	1.66824e-22	2	0.226549
mdka	1.63389e-40	-2.31191	0.135	0.691	5.93871e-36	2	0.195369
fxyd6l	8.36173e-43	-1.21641	0.135	0.702	3.03924e-38	2	0.192308
sinhcafl	2.05005e-35	-1.20735	0.121	0.638	7.4513e-31	2	0.189655
pbx4	2.34834e-31	-0.99133	0.113	0.598	8.53549e-27	2	0.188963
celf2	1.02375e-31	-1.23837	0.113	0.604	3.72101e-27	2	0.187086
tuba1a	2.92199e-37	-1.88819	0.121	0.655	1.06206e-32	2	0.184733
ssrp1a	1.47465e-24	-0.856046	0.092	0.521	5.3599e-20	2	0.176583
chd4a	8.24166e-33	-1.14671	0.106	0.61	2.9956e-28	2	0.17377
tmpob	6.99096e-24	-0.792877	0.085	0.505	2.541e-19	2	0.168317
mcm7	7.33092e-29	-1.10323	0.092	0.565	2.66457e-24	2	0.162832
her15.1	2.96888e-30	-2.50723	0.092	0.578	1.0791e-25	2	0.15917
rbbp4	4.43202e-36	-1.24633	0.099	0.636	1.61091e-31	2	0.15566
lmnb1	2.0318e-26	-0.780126	0.078	0.529	7.38498e-22	2	0.147448
si:ch211-133n4.4	1.03579e-24	-0.865075	0.071	0.505	3.7648e-20	2	0.140594
rpa3	5.17478e-26	-0.972467	0.071	0.522	1.88088e-21	2	0.136015
jpt1b	3.08559e-36	-1.13348	0.085	0.632	1.12152e-31	2	0.134494
sox11b	2.11992e-28	-1.594	0.071	0.548	7.70528e-24	2	0.129562
tgif1	1.3348e-25	-0.820462	0.057	0.511	4.85159e-21	2	0.111546
si:dkey-276j7.1	2.84661e-26	-1.09152	0.057	0.518	1.03466e-21	2	0.110039
fam168a	2.76851e-40	-1.1791	0.064	0.66	1.00627e-35	2	0.0969697
marcksb	7.80023e-52	-1.81622	0.071	0.753	2.83515e-47	2	0.0942895
tmeff1b	9.71759e-31	-1.24343	0.05	0.559	3.53205e-26	2	0.0894454
si:ch211-137a8.4	2.17321e-27	-1.2175	0.043	0.519	7.89895e-23	2	0.0828516
rsf1b.1	9.41056e-27	-0.766601	0.035	0.507	3.42046e-22	2	0.0690335
gjc4b	3.97942e-27	-0.904526	0.035	0.511	1.4464e-22	2	0.0684932
marcksa	1.976e-27	-0.925799	0.035	0.515	7.18218e-23	2	0.0679612
cpo	0	1.0719	0.7	0	0	3	#DIV/0!
enpp7.1	0	1.008	0.546	0	0	3	#DIV/0!
wu:fa56d06	0	2.18493	0.954	0.001	0	3	954
ace2	0	2.16053	0.892	0.001	0	3	892
chs1	0	1.36346	0.762	0.001	0	3	762
sult1st2	0	1.13289	0.754	0.001	0	3	754
zgc:77748	0	0.97272	0.708	0.001	0	3	708
si:ch211-113d11.6	0	1.30746	0.669	0.001	0	3	669
slc6a19b	0	1.18419	0.669	0.001	0	3	669
aoc1	0	1.14296	0.662	0.001	0	3	662
slc15a1a	0	1.23302	0.631	0.001	0	3	631
mbl2	0	0.878085	0.631	0.001	0	3	631
alpi.2	0	0.944598	0.623	0.001	0	3	623
slc6a19a.1	0	1.12528	0.608	0.001	0	3	608
LOC103908636	0	0.764248	0.6	0.001	0	3	600
XLOC-039668	0	0.690191	0.585	0.001	0	3	585
rh50	0	0.79909	0.569	0.001	0	3	569
slc28a1	0	0.758705	0.562	0.001	0	3	562
clrn3	0	0.63398	0.538	0.001	0	3	538
sdsl	0	0.538777	0.515	0.001	0	3	515
cyp3c4	0	0.54158	0.508	0.001	0	3	508
adgrg4a	0	0.521774	0.508	0.001	0	3	508
zgc:153968	0	2.59954	0.969	0.002	0	3	484.5
slc5a1	0	2.07095	0.938	0.002	0	3	469
slc15a1b	0	2.34015	0.9	0.002	0	3	450
cyp3c3	0	1.9171	0.9	0.002	0	3	450
slc6a19a.2	0	2.08103	0.877	0.002	0	3	438.5
AL831745.1	0	1.67916	0.862	0.002	0	3	431
aqp8a.2	0	2.32281	0.838	0.002	0	3	419
zanl	0	2.58366	0.8	0.002	0	3	400
si:ch211-77g15.32	0	1.22086	0.754	0.002	0	3	377
IZUMO1R	0	1.24749	0.738	0.002	0	3	369
cdx1b	0	0.634413	0.615	0.002	0	3	307.5
myo15b	0	0.773636	0.608	0.002	0	3	304
si:ch211-214p16.3	0	1.3623	0.592	0.002	0	3	296
LOC100536156	0	0.680691	0.585	0.002	0	3	292.5
acsl5	0	1.61345	0.862	0.003	0	3	287.333
myo7bb	0	0.701597	0.569	0.002	0	3	284.5
pm20d1.1	0	0.742719	0.554	0.002	0	3	277
chia.1	0	3.3514	0.815	0.003	0	3	271.667
bco1l	0	0.735821	0.538	0.002	0	3	269
apoea	0	2.45687	0.792	0.003	0	3	264
faah2b	0	0.56542	0.523	0.002	0	3	261.5
si:dkey-103j14.5	0	0.602058	0.515	0.002	0	3	257.5
anxa2b	0	1.23578	0.769	0.003	0	3	256.333
vwa11	0	1.32797	0.738	0.003	0	3	246
entpd8	0	1.28366	0.715	0.003	0	3	238.333
pdzk1	0	1.58396	0.938	0.004	0	3	234.5
si:dkey-283b1.6	0	0.867853	0.7	0.003	0	3	233.333
si:ch73-103l1.2	0	0.786418	0.638	0.003	0	3	212.667
cldn34a	0	0.633066	0.631	0.003	0	3	210.333
zgc:158846	0	2.56242	1	0.005	0	3	200
muc13b	0	1.33833	0.8	0.004	0	3	200
si:ch211-196f2.3	0	0.872637	0.6	0.003	0	3	200
[truncated: 71,163 more rows]
