# Supplementary material for: Connexinplexity: the spatial and temporal expression of connexin genes during vertebrate organogenesis
Source: G3 (Bethesda). 2022 Mar 24;12(5):jkac062. doi: 10.1093/g3journal/jkac062 (PMC9073686; doi:10.1093/g3journal/jkac062)
Supplement: jkac062_Supp_Table4 [file jkac062_supp_table4.xlsx]

## Sheet: shhet1
connexin	Proportion of Cells Within Cluster Expressing connexin	Updated Cluster
gja13.1	0.916667	1
gja12.1	0.873016	1
gja1b	0.0396825	1
gjc4b	0.0357143	1
gjc4a.1	0.0277778	1
gjb8	0.0238095	1
gja13.2	0.0119048	1
gjb10	0.0119048	1
gjc1	0.00793651	1
gjd1b	0.00793651	1
gjd2b	0.00793651	1
gja11	0.00396825	1
gja1a	0.00396825	1
gja4	0.00396825	1
gja9b	0.00396825	1
gjb3	0.00396825	1
gjb9a	0.00396825	1
gjd1a	0.00396825	1
gjd2a	0.00396825	1
gja10a	0	1
gja10b	0	1
gja12.2	0	1
gja2	0	1
gja3	0	1
gja5a	0	1
gja5b	0	1
gja8a	0	1
gja8b	0	1
gja9a	0	1
gjb1a	0	1
gjb1b	0	1
gjb7	0	1
gjb9b	0	1
gjc2	0	1
gjc4a.2	0	1
gjd4	0	1
gjd5	0	1
gjd6	0	1
gje1a	0	1
gje1b	0	1
gjz1	0	1
gja13.1	0.921986	2
gja12.1	0.914894	2
gja1b	0.0496454	2
gjc4b	0.035461	2
gja1a	0.0212766	2
gjb3	0.0212766	2
gjc4a.1	0.0212766	2
gjd1b	0.0212766	2
gjz1	0.0141844	2
gja10b	0.0070922	2
gja13.2	0.0070922	2
gjb10	0.0070922	2
gjb8	0.0070922	2
gjc2	0.0070922	2
gja10a	0	2
gja11	0	2
gja12.2	0	2
gja2	0	2
gja3	0	2
gja4	0	2
gja5a	0	2
gja5b	0	2
gja8a	0	2
gja8b	0	2
gja9a	0	2
gja9b	0	2
gjb1a	0	2
gjb1b	0	2
gjb7	0	2
gjb9a	0	2
gjb9b	0	2
gjc1	0	2
gjc4a.2	0	2
gjd1a	0	2
gjd2a	0	2
gjd2b	0	2
gjd4	0	2
gjd5	0	2
gjd6	0	2
gje1a	0	2
gje1b	0	2
gja12.1	0.569231	3
gja13.1	0.530769	3
gja1b	0.0615385	3
gjd1b	0.0230769	3
gja4	0.0153846	3
gjb3	0.0153846	3
gja8a	0.00769231	3
gjb10	0.00769231	3
gjb7	0.00769231	3
gjc4a.1	0.00769231	3
gjc4a.2	0.00769231	3
gjd2b	0.00769231	3
gja10a	0	3
gja10b	0	3
gja11	0	3
gja12.2	0	3
gja13.2	0	3
gja1a	0	3
gja2	0	3
gja3	0	3
gja5a	0	3
gja5b	0	3
gja8b	0	3
gja9a	0	3
gja9b	0	3
gjb1a	0	3
gjb1b	0	3
gjb8	0	3
gjb9a	0	3
gjb9b	0	3
gjc1	0	3
gjc2	0	3
gjc4b	0	3
gjd1a	0	3
gjd2a	0	3
gjd4	0	3
gjd5	0	3
gjd6	0	3
gje1a	0	3
gje1b	0	3
gjz1	0	3
gjd4	0.724138	4
gja2	0.693966	4
gjc4b	0.172414	4
gjd2b	0.0387931	4
gja3	0.0215517	4
gjd1a	0.0215517	4
gje1a	0.0215517	4
gja1b	0.0172414	4
gjb8	0.012931	4
gja8b	0.00862069	4
gjb7	0.00862069	4
gja8a	0.00431034	4
gjc1	0.00431034	4
gjd1b	0.00431034	4
gja10a	0	4
gja10b	0	4
gja11	0	4
gja12.1	0	4
gja12.2	0	4
gja13.1	0	4
gja13.2	0	4
gja1a	0	4
gja4	0	4
gja5a	0	4
gja5b	0	4
gja9a	0	4
gja9b	0	4
gjb10	0	4
gjb1a	0	4
gjb1b	0	4
gjb3	0	4
gjb9a	0	4
gjb9b	0	4
gjc2	0	4
gjc4a.1	0	4
gjc4a.2	0	4
gjd2a	0	4
gjd5	0	4
gjd6	0	4
gje1b	0	4
gjz1	0	4
gjc4b	0.305785	5
gja2	0.280992	5
gjd4	0.14876	5
gja5a	0.0495868	5
gja1b	0.0330579	5
gjd1b	0.0330579	5
gjd2b	0.0330579	5
gja12.1	0.00826446	5
gja3	0.00826446	5
gjb10	0.00826446	5
gjb8	0.00826446	5
gjc1	0.00826446	5
gjd1a	0.00826446	5
gja10a	0	5
gja10b	0	5
gja11	0	5
gja12.2	0	5
gja13.1	0	5
gja13.2	0	5
gja1a	0	5
gja4	0	5
gja5b	0	5
gja8a	0	5
gja8b	0	5
gja9a	0	5
gja9b	0	5
gjb1a	0	5
gjb1b	0	5
gjb3	0	5
gjb7	0	5
gjb9a	0	5
gjb9b	0	5
gjc2	0	5
gjc4a.1	0	5
gjc4a.2	0	5
gjd2a	0	5
gjd5	0	5
gjd6	0	5
gje1a	0	5
gje1b	0	5
gjz1	0	5
gja2	0.554622	6
gjc4b	0.0588235	6
gjd1b	0.0420168	6
gja1b	0.0336134	6
gja5a	0.0336134	6
gje1b	0.0252101	6
gja13.2	0.00840336	6
gja3	0.00840336	6
gjb3	0.00840336	6
gjc2	0.00840336	6
gjd2b	0.00840336	6
gjd4	0.00840336	6
gje1a	0.00840336	6
gjz1	0.00840336	6
gja10a	0	6
gja10b	0	6
gja11	0	6
gja12.1	0	6
gja12.2	0	6
gja13.1	0	6
gja1a	0	6
gja4	0	6
gja5b	0	6
gja8a	0	6
gja8b	0	6
gja9a	0	6
gja9b	0	6
gjb10	0	6
gjb1a	0	6
gjb1b	0	6
gjb7	0	6
gjb8	0	6
gjb9a	0	6
gjb9b	0	6
gjc1	0	6
gjc4a.1	0	6
gjc4a.2	0	6
gjd1a	0	6
gjd2a	0	6
gjd5	0	6
gjd6	0	6
gja2	0.884354	7
gjc4b	0.180272	7
gja1b	0.0204082	7
gje1a	0.0170068	7
gjb8	0.0136054	7
gja8b	0.0102041	7
gjd1a	0.0102041	7
gja3	0.00680272	7
gje1b	0.00680272	7
gja10a	0.00340136	7
gja5b	0.00340136	7
gja9a	0.00340136	7
gjb3	0.00340136	7
gjb7	0.00340136	7
gjc4a.1	0.00340136	7
gjd1b	0.00340136	7
gjd2a	0.00340136	7
gjd2b	0.00340136	7
gjz1	0.00340136	7
gja10b	0	7
gja11	0	7
gja12.1	0	7
gja12.2	0	7
gja13.1	0	7
gja13.2	0	7
gja1a	0	7
gja4	0	7
gja5a	0	7
gja8a	0	7
gja9b	0	7
gjb10	0	7
gjb1a	0	7
gjb1b	0	7
gjb9a	0	7
gjb9b	0	7
gjc1	0	7
gjc2	0	7
gjc4a.2	0	7
gjd4	0	7
gjd5	0	7
gjd6	0	7
gja2	0.902985	8
gjc4b	0.261194	8
gjb8	0.0149254	8
gjd2a	0.0149254	8
gje1b	0.0149254	8
gja1b	0.00746269	8
gja8b	0.00746269	8
gja9a	0.00746269	8
gjd1a	0.00746269	8
gjd1b	0.00746269	8
gje1a	0.00746269	8
gjz1	0.00746269	8
gja10a	0	8
gja10b	0	8
gja11	0	8
gja12.1	0	8
gja12.2	0	8
gja13.1	0	8
gja13.2	0	8
gja1a	0	8
gja3	0	8
gja4	0	8
gja5a	0	8
gja5b	0	8
gja8a	0	8
gja9b	0	8
gjb10	0	8
gjb1a	0	8
gjb1b	0	8
gjb3	0	8
gjb7	0	8
gjb9a	0	8
gjb9b	0	8
gjc1	0	8
gjc2	0	8
gjc4a.1	0	8
gjc4a.2	0	8
gjd2b	0	8
gjd4	0	8
gjd5	0	8
gjd6	0	8
gja2	0.544776	9
gjc4b	0.0298507	9
gja12.1	0.0149254	9
gja1b	0.0149254	9
gjd1b	0.0149254	9
gjd2a	0.0149254	9
gje1b	0.0149254	9
gja13.1	0.00746269	9
gja9a	0.00746269	9
gjb8	0.00746269	9
gjb9a	0.00746269	9
gja10a	0	9
gja10b	0	9
gja11	0	9
gja12.2	0	9
gja13.2	0	9
gja1a	0	9
gja3	0	9
gja4	0	9
gja5a	0	9
gja5b	0	9
gja8a	0	9
gja8b	0	9
gja9b	0	9
gjb10	0	9
gjb1a	0	9
gjb1b	0	9
gjb3	0	9
gjb7	0	9
gjb9b	0	9
gjc1	0	9
gjc2	0	9
gjc4a.1	0	9
gjc4a.2	0	9
gjd1a	0	9
gjd2b	0	9
gjd4	0	9
gjd5	0	9
gjd6	0	9
gje1a	0	9
gjz1	0	9
gja2	0.73251	10
gjc4b	0.123457	10
gjb8	0.0164609	10
gjd2a	0.0164609	10
gja1b	0.0123457	10
gja8b	0.00823045	10
gjc4a.1	0.00823045	10
gja9b	0.00411523	10
gjb3	0.00411523	10
gjd1a	0.00411523	10
gje1a	0.00411523	10
gjz1	0.00411523	10
gja10a	0	10
gja10b	0	10
gja11	0	10
gja12.1	0	10
gja12.2	0	10
gja13.1	0	10
gja13.2	0	10
gja1a	0	10
gja3	0	10
gja4	0	10
gja5a	0	10
gja5b	0	10
gja8a	0	10
gja9a	0	10
gjb10	0	10
gjb1a	0	10
gjb1b	0	10
gjb7	0	10
gjb9a	0	10
gjb9b	0	10
gjc1	0	10
gjc2	0	10
gjc4a.2	0	10
gjd1b	0	10
gjd2b	0	10
gjd4	0	10
gjd5	0	10
gjd6	0	10
gje1b	0	10
gja2	0.807692	11
gjc4b	0.134615	11
gjb8	0.0192308	11
gjd1b	0.00961538	11
gje1a	0.00961538	11
gjz1	0.00961538	11
gja10a	0	11
gja10b	0	11
gja11	0	11
gja12.1	0	11
gja12.2	0	11
gja13.1	0	11
gja13.2	0	11
gja1a	0	11
gja1b	0	11
gja3	0	11
gja4	0	11
gja5a	0	11
gja5b	0	11
gja8a	0	11
gja8b	0	11
gja9a	0	11
gja9b	0	11
gjb10	0	11
gjb1a	0	11
gjb1b	0	11
gjb3	0	11
gjb7	0	11
gjb9a	0	11
gjb9b	0	11
gjc1	0	11
gjc2	0	11
gjc4a.1	0	11
gjc4a.2	0	11
gjd1a	0	11
gjd2a	0	11
gjd2b	0	11
gjd4	0	11
gjd5	0	11
gjd6	0	11
gje1b	0	11
gjd2b	0.186047	12
gjc4b	0.116279	12
gja1b	0.0465116	12
gjd1b	0.0465116	12
gjc4a.1	0.0232558	12
gjc4a.2	0.0232558	12
gja10b	0.0116279	12
gja13.1	0.0116279	12
gjb10	0.0116279	12
gjb3	0.0116279	12
gjb8	0.0116279	12
gjd1a	0.0116279	12
gja10a	0	12
gja11	0	12
gja12.1	0	12
gja12.2	0	12
gja13.2	0	12
gja1a	0	12
gja2	0	12
gja3	0	12
gja4	0	12
gja5a	0	12
gja5b	0	12
gja8a	0	12
gja8b	0	12
gja9a	0	12
gja9b	0	12
gjb1a	0	12
gjb1b	0	12
gjb7	0	12
gjb9a	0	12
gjb9b	0	12
gjc1	0	12
gjc2	0	12
gjd2a	0	12
gjd4	0	12
gjd5	0	12
gjd6	0	12
gje1a	0	12
gje1b	0	12
gjz1	0	12
gjd2b	0.396552	13
gjd1b	0.267241	13
gja1b	0.112069	13
gjc4b	0.0862069	13
gjb8	0.0258621	13
gjc1	0.0258621	13
gja12.1	0.0172414	13
gjd1a	0.0172414	13
gja1a	0.00862069	13
gja2	0.00862069	13
gja4	0.00862069	13
gja5b	0.00862069	13
gjb1a	0.00862069	13
gjb3	0.00862069	13
gjc4a.2	0.00862069	13
gjd2a	0.00862069	13
gja10a	0	13
gja10b	0	13
gja11	0	13
gja12.2	0	13
gja13.1	0	13
gja13.2	0	13
gja3	0	13
gja5a	0	13
gja8a	0	13
gja8b	0	13
gja9a	0	13
gja9b	0	13
gjb10	0	13
gjb1b	0	13
gjb7	0	13
gjb9a	0	13
gjb9b	0	13
gjc2	0	13
gjc4a.1	0	13
gjd4	0	13
gjd5	0	13
gjd6	0	13
gje1a	0	13
gje1b	0	13
gjz1	0	13
gjd2b	0.518519	14
gjd1b	0.259259	14
gja1b	0.0864198	14
gjd2a	0.0246914	14
gja12.1	0.0123457	14
gja13.1	0.0123457	14
gja1a	0.0123457	14
gja4	0.0123457	14
gja9b	0.0123457	14
gjb1b	0.0123457	14
gjd1a	0.0123457	14
gja10a	0	14
gja10b	0	14
gja11	0	14
gja12.2	0	14
gja13.2	0	14
gja2	0	14
gja3	0	14
gja5a	0	14
gja5b	0	14
gja8a	0	14
gja8b	0	14
gja9a	0	14
gjb10	0	14
gjb1a	0	14
gjb3	0	14
gjb7	0	14
gjb8	0	14
gjb9a	0	14
gjb9b	0	14
gjc1	0	14
gjc2	0	14
gjc4a.1	0	14
gjc4a.2	0	14
gjc4b	0	14
gjd4	0	14
gjd5	0	14
gjd6	0	14
gje1a	0	14
gje1b	0	14
gjz1	0	14
gja1b	0.823529	15
gjc4b	0.294118	15
gja13.2	0.0196078	15
gjb1a	0.0196078	15
gjc1	0.0196078	15
gjd1b	0.0196078	15
gja10a	0	15
gja10b	0	15
gja11	0	15
gja12.1	0	15
gja12.2	0	15
gja13.1	0	15
gja1a	0	15
gja2	0	15
gja3	0	15
gja4	0	15
gja5a	0	15
gja5b	0	15
gja8a	0	15
gja8b	0	15
gja9a	0	15
gja9b	0	15
gjb10	0	15
gjb1b	0	15
gjb3	0	15
gjb7	0	15
gjb8	0	15
gjb9a	0	15
gjb9b	0	15
gjc2	0	15
gjc4a.1	0	15
gjc4a.2	0	15
gjd1a	0	15
gjd2a	0	15
gjd2b	0	15
gjd4	0	15
gjd5	0	15
gjd6	0	15
gje1a	0	15
gje1b	0	15
gjz1	0	15
gja12.1	0.5	16
gja13.1	0.46	16
gjb8	0.12	16
gja1b	0.06	16
gja11	0.04	16
gjb10	0.04	16
gjb9b	0.04	16
gjc4b	0.04	16
gja4	0.02	16
gjb3	0.02	16
gjb7	0.02	16
gjd1b	0.02	16
gjd2a	0.02	16
gja10a	0	16
gja10b	0	16
gja12.2	0	16
gja13.2	0	16
gja1a	0	16
gja2	0	16
gja3	0	16
gja5a	0	16
gja5b	0	16
gja8a	0	16
gja8b	0	16
gja9a	0	16
gja9b	0	16
gjb1a	0	16
gjb1b	0	16
gjb9a	0	16
gjc1	0	16
gjc2	0	16
gjc4a.1	0	16
gjc4a.2	0	16
gjd1a	0	16
gjd2b	0	16
gjd4	0	16
gjd5	0	16
gjd6	0	16
gje1a	0	16
gje1b	0	16
gjz1	0	16
gjb9b	0.235294	17
gjb3	0.176471	17
gja1b	0.117647	17
gjb10	0.0588235	17
gja5b	0.0294118	17
gjb8	0.0294118	17
gjc4a.1	0.0294118	17
gjc4b	0.0294118	17
gja10a	0	17
gja10b	0	17
gja11	0	17
gja12.1	0	17
gja12.2	0	17
gja13.1	0	17
gja13.2	0	17
gja1a	0	17
gja2	0	17
gja3	0	17
gja4	0	17
gja5a	0	17
gja8a	0	17
gja8b	0	17
gja9a	0	17
gja9b	0	17
gjb1a	0	17
gjb1b	0	17
gjb7	0	17
gjb9a	0	17
gjc1	0	17
gjc2	0	17
gjc4a.2	0	17
gjd1a	0	17
gjd1b	0	17
gjd2a	0	17
gjd2b	0	17
gjd4	0	17
gjd5	0	17
gjd6	0	17
gje1a	0	17
gje1b	0	17
gjz1	0	17
gjc4b	0.0735294	18
gjb8	0.0367647	18
gjb1a	0.0294118	18
gjd1a	0.0147059	18
gjd1b	0.0147059	18
gja13.1	0.00735294	18
gja13.2	0.00735294	18
gjb3	0.00735294	18
gjc1	0.00735294	18
gjc4a.2	0.00735294	18
gja10a	0	18
gja10b	0	18
gja11	0	18
gja12.1	0	18
gja12.2	0	18
gja1a	0	18
gja1b	0	18
gja2	0	18
gja3	0	18
gja4	0	18
gja5a	0	18
gja5b	0	18
gja8a	0	18
gja8b	0	18
gja9a	0	18
gja9b	0	18
gjb10	0	18
gjb1b	0	18
gjb7	0	18
gjb9a	0	18
gjb9b	0	18
gjc2	0	18
gjc4a.1	0	18
gjd2a	0	18
gjd2b	0	18
gjd4	0	18
gjd5	0	18
gjd6	0	18
gje1a	0	18
gje1b	0	18
gjz1	0	18
gja13.2	0.591065	19
gja1b	0.154639	19
gjc4b	0.0687285	19
gja12.2	0.0171821	19
gjb3	0.0137457	19
gjd1a	0.0137457	19
gja1a	0.00687285	19
gjb8	0.00687285	19
gjd2a	0.00687285	19
gja12.1	0.00343643	19
gja8a	0.00343643	19
gjb10	0.00343643	19
gjb1a	0.00343643	19
gjd1b	0.00343643	19
gjd2b	0.00343643	19
gjd4	0.00343643	19
gja10a	0	19
gja10b	0	19
gja11	0	19
gja13.1	0	19
gja2	0	19
gja3	0	19
gja4	0	19
gja5a	0	19
gja5b	0	19
gja8b	0	19
gja9a	0	19
gja9b	0	19
gjb1b	0	19
gjb7	0	19
gjb9a	0	19
gjb9b	0	19
gjc1	0	19
gjc2	0	19
gjc4a.1	0	19
gjc4a.2	0	19
gjd5	0	19
gjd6	0	19
gje1a	0	19
gje1b	0	19
gjz1	0	19
gja13.2	0.77381	20
gja1b	0.22619	20
gjc4b	0.119048	20
gjb8	0.047619	20
gja12.2	0.0357143	20
gjd1a	0.0119048	20
gje1a	0.0119048	20
gja10a	0	20
gja10b	0	20
gja11	0	20
gja12.1	0	20
gja13.1	0	20
gja1a	0	20
gja2	0	20
gja3	0	20
gja4	0	20
gja5a	0	20
gja5b	0	20
gja8a	0	20
gja8b	0	20
gja9a	0	20
gja9b	0	20
gjb10	0	20
gjb1a	0	20
gjb1b	0	20
gjb3	0	20
gjb7	0	20
gjb9a	0	20
gjb9b	0	20
gjc1	0	20
gjc2	0	20
gjc4a.1	0	20
gjc4a.2	0	20
gjd1b	0	20
gjd2a	0	20
gjd2b	0	20
gjd4	0	20
gjd5	0	20
gjd6	0	20
gje1b	0	20
gjz1	0	20
gjc4b	0.263566	21
gja1b	0.124031	21
gjb3	0.0465116	21
gjc1	0.0155039	21
gja12.1	0.00775194	21
gja1a	0.00775194	21
gja5a	0.00775194	21
gjb10	0.00775194	21
gjb9a	0.00775194	21
gjd1b	0.00775194	21
gjd2a	0.00775194	21
gja10a	0	21
gja10b	0	21
gja11	0	21
gja12.2	0	21
gja13.1	0	21
gja13.2	0	21
gja2	0	21
gja3	0	21
gja4	0	21
gja5b	0	21
gja8a	0	21
gja8b	0	21
gja9a	0	21
gja9b	0	21
gjb1a	0	21
gjb1b	0	21
gjb7	0	21
gjb8	0	21
gjb9b	0	21
gjc2	0	21
gjc4a.1	0	21
gjc4a.2	0	21
gjd1a	0	21
gjd2b	0	21
gjd4	0	21
gjd5	0	21
gjd6	0	21
gje1a	0	21
gje1b	0	21
gjz1	0	21
gjc4b	0.380952	22
gjb3	0.285714	22
gjb10	0.238095	22
gjc4a.2	0.190476	22
gjb8	0.0952381	22
gja1b	0.047619	22
gjb9a	0.047619	22
gjb9b	0.047619	22
gjc4a.1	0.047619	22
gja10a	0	22
gja10b	0	22
gja11	0	22
gja12.1	0	22
gja12.2	0	22
gja13.1	0	22
gja13.2	0	22
gja1a	0	22
gja2	0	22
gja3	0	22
gja4	0	22
gja5a	0	22
gja5b	0	22
gja8a	0	22
gja8b	0	22
gja9a	0	22
gja9b	0	22
gjb1a	0	22
gjb1b	0	22
gjb7	0	22
gjc1	0	22
gjc2	0	22
gjd1a	0	22
gjd1b	0	22
gjd2a	0	22
gjd2b	0	22
gjd4	0	22
gjd5	0	22
gjd6	0	22
gje1a	0	22
gje1b	0	22
gjz1	0	22
gjc4b	0.729927	23
gjc4a.1	0.277372	23
gjb3	0.262774	23
gjb10	0.10219	23
gjc4a.2	0.0656934	23
gja9a	0.0291971	23
gjb8	0.0291971	23
gja1b	0.0145985	23
gjd1a	0.0145985	23
gjd2a	0.0145985	23
gja1a	0.00729927	23
gja8b	0.00729927	23
gjb9b	0.00729927	23
gjd1b	0.00729927	23
gje1b	0.00729927	23
gjz1	0.00729927	23
gja10a	0	23
gja10b	0	23
gja11	0	23
gja12.1	0	23
gja12.2	0	23
gja13.1	0	23
gja13.2	0	23
gja2	0	23
gja3	0	23
gja4	0	23
gja5a	0	23
gja5b	0	23
gja8a	0	23
gja9b	0	23
gjb1a	0	23
gjb1b	0	23
gjb7	0	23
gjb9a	0	23
gjc1	0	23
gjc2	0	23
gjd2b	0	23
gjd4	0	23
gjd5	0	23
gjd6	0	23
gje1a	0	23
gjb8	0.769231	24
gjb3	0.538462	24
gjc4b	0.307692	24
gjb10	0.261538	24
gjc4a.1	0.261538	24
gjc4a.2	0.261538	24
gjb9a	0.123077	24
gja1b	0.0615385	24
gja8b	0.0307692	24
gja12.1	0.0153846	24
gjd1b	0.0153846	24
gjd6	0.0153846	24
gja10a	0	24
gja10b	0	24
gja11	0	24
gja12.2	0	24
gja13.1	0	24
gja13.2	0	24
gja1a	0	24
gja2	0	24
gja3	0	24
gja4	0	24
gja5a	0	24
gja5b	0	24
gja8a	0	24
gja9a	0	24
gja9b	0	24
gjb1a	0	24
gjb1b	0	24
gjb7	0	24
gjb9b	0	24
gjc1	0	24
gjc2	0	24
gjd1a	0	24
gjd2a	0	24
gjd2b	0	24
gjd4	0	24
gjd5	0	24
gje1a	0	24
gje1b	0	24
gjz1	0	24
gjb3	0.217391	25
gjc4b	0.189723	25
gjc4a.2	0.177866	25
gjc4a.1	0.134387	25
gjb10	0.114625	25
gja1b	0.0395257	25
gjb8	0.0197628	25
gja12.1	0.0118577	25
gjd2a	0.0118577	25
gjd2b	0.0118577	25
gja1a	0.00790514	25
gja8b	0.00395257	25
gjd1a	0.00395257	25
gjd1b	0.00395257	25
gja10a	0	25
gja10b	0	25
gja11	0	25
gja12.2	0	25
gja13.1	0	25
gja13.2	0	25
gja2	0	25
gja3	0	25
gja4	0	25
gja5a	0	25
gja5b	0	25
gja8a	0	25
gja9a	0	25
gja9b	0	25
gjb1a	0	25
gjb1b	0	25
gjb7	0	25
gjb9a	0	25
gjb9b	0	25
gjc1	0	25
gjc2	0	25
gjd4	0	25
gjd5	0	25
gjd6	0	25
gje1a	0	25
gje1b	0	25
gjz1	0	25
gjc4a.2	0.562893	26
gjc4a.1	0.389937	26
gjc4b	0.18239	26
gjb3	0.160377	26
gjb10	0.119497	26
gja1b	0.0503145	26
gjb8	0.0345912	26
gja13.1	0.0125786	26
gjd1b	0.00943396	26
gja9b	0.00628931	26
gjb7	0.00628931	26
gjd2a	0.00628931	26
gjd2b	0.00628931	26
gja12.1	0.00314465	26
gja1a	0.00314465	26
gja2	0.00314465	26
gja5b	0.00314465	26
gja9a	0.00314465	26
gjb1a	0.00314465	26
gjb1b	0.00314465	26
gjc1	0.00314465	26
gje1a	0.00314465	26
gja10a	0	26
gja10b	0	26
gja11	0	26
gja12.2	0	26
gja13.2	0	26
gja3	0	26
gja4	0	26
gja5a	0	26
gja8a	0	26
gja8b	0	26
gjb9a	0	26
gjb9b	0	26
gjc2	0	26
gjd1a	0	26
gjd4	0	26
gjd5	0	26
gjd6	0	26
gje1b	0	26
gjz1	0	26
gjc4a.2	0.283951	27
gjc4a.1	0.148148	27
gjb3	0.123457	27
gjc4b	0.123457	27
gjb10	0.0740741	27
gja1b	0.0617284	27
gja13.1	0.0246914	27
gja4	0.0246914	27
gjb8	0.0246914	27
gje1a	0.0246914	27
gjb9a	0.0123457	27
gjd1a	0.0123457	27
gjd1b	0.0123457	27
gja10a	0	27
gja10b	0	27
gja11	0	27
gja12.1	0	27
gja12.2	0	27
gja13.2	0	27
gja1a	0	27
gja2	0	27
gja3	0	27
gja5a	0	27
gja5b	0	27
gja8a	0	27
gja8b	0	27
gja9a	0	27
gja9b	0	27
gjb1a	0	27
gjb1b	0	27
gjb7	0	27
gjb9b	0	27
gjc1	0	27
gjc2	0	27
gjd2a	0	27
gjd2b	0	27
gjd4	0	27
gjd5	0	27
gjd6	0	27
gje1b	0	27
gjz1	0	27
gjb8	0.809524	28
gjb3	0.428571	28
gjc4b	0.333333	28
gjb10	0.214286	28
gjc4a.1	0.190476	28
gjb9a	0.142857	28
gjc4a.2	0.119048	28
gja1b	0.0714286	28
gja9b	0.0238095	28
gjb7	0.0238095	28
gjb9b	0.0238095	28
gjd1b	0.0238095	28
gjd2a	0.0238095	28
gjd4	0.0238095	28
gja10a	0	28
gja10b	0	28
gja11	0	28
gja12.1	0	28
gja12.2	0	28
gja13.1	0	28
gja13.2	0	28
gja1a	0	28
gja2	0	28
gja3	0	28
gja4	0	28
gja5a	0	28
gja5b	0	28
gja8a	0	28
gja8b	0	28
gja9a	0	28
gjb1a	0	28
gjb1b	0	28
gjc1	0	28
gjc2	0	28
gjd1a	0	28
gjd2b	0	28
gjd5	0	28
gjd6	0	28
gje1a	0	28
gje1b	0	28
gjz1	0	28
gjc4b	0.377622	29
gjb3	0.258741	29
gjc4a.1	0.174825	29
gjc4a.2	0.132867	29
gjb10	0.0804196	29
gja1b	0.0314685	29
gja9a	0.0174825	29
gjb8	0.013986	29
gjd1a	0.013986	29
gjd1b	0.0104895	29
gjb7	0.00699301	29
gjd2a	0.00699301	29
gja13.1	0.0034965	29
gjb9a	0.0034965	29
gjb9b	0.0034965	29
gjc1	0.0034965	29
gjd6	0.0034965	29
gje1a	0.0034965	29
gja10a	0	29
gja10b	0	29
gja11	0	29
gja12.1	0	29
gja12.2	0	29
gja13.2	0	29
gja1a	0	29
gja2	0	29
gja3	0	29
gja4	0	29
gja5a	0	29
gja5b	0	29
gja8a	0	29
gja8b	0	29
gja9b	0	29
gjb1a	0	29
gjb1b	0	29
gjc2	0	29
gjd2b	0	29
gjd4	0	29
gjd5	0	29
gje1b	0	29
gjz1	0	29
gjc4b	0.356322	30
gjc4a.1	0.281609	30
gjb3	0.195402	30
gja1b	0.12069	30
gjb10	0.045977	30
gjb9a	0.0114943	30
gja2	0.00574713	30
gja8b	0.00574713	30
gja9a	0.00574713	30
gjb7	0.00574713	30
gje1a	0.00574713	30
gje1b	0.00574713	30
gjz1	0.00574713	30
gja10a	0	30
gja10b	0	30
gja11	0	30
gja12.1	0	30
gja12.2	0	30
gja13.1	0	30
gja13.2	0	30
gja1a	0	30
gja3	0	30
gja4	0	30
gja5a	0	30
gja5b	0	30
gja8a	0	30
gja9b	0	30
gjb1a	0	30
gjb1b	0	30
gjb8	0	30
gjb9b	0	30
gjc1	0	30
gjc2	0	30
gjc4a.2	0	30
gjd1a	0	30
gjd1b	0	30
gjd2a	0	30
gjd2b	0	30
gjd4	0	30
gjd5	0	30
gjd6	0	30
gjc4b	0.591304	31
gjc4a.1	0.313043	31
gjb3	0.130435	31
gjb10	0.0782609	31
gja1b	0.0608696	31
gjb8	0.0217391	31
gjc4a.2	0.0217391	31
gja9a	0.0173913	31
gjd1a	0.0173913	31
gjb9a	0.0130435	31
gjz1	0.00869565	31
gja9b	0.00434783	31
gjb9b	0.00434783	31
gjd1b	0.00434783	31
gje1b	0.00434783	31
gja10a	0	31
gja10b	0	31
gja11	0	31
gja12.1	0	31
gja12.2	0	31
gja13.1	0	31
gja13.2	0	31
gja1a	0	31
gja2	0	31
gja3	0	31
gja4	0	31
gja5a	0	31
gja5b	0	31
gja8a	0	31
gja8b	0	31
gjb1a	0	31
gjb1b	0	31
gjb7	0	31
gjc1	0	31
gjc2	0	31
gjd2a	0	31
gjd2b	0	31
gjd4	0	31
gjd5	0	31
gjd6	0	31
gje1a	0	31
gjc4b	0.558036	32
gjc4a.1	0.410714	32
gjb3	0.209821	32
gjb10	0.0803571	32
gjc4a.2	0.0446429	32
gja9a	0.0357143	32
gja1b	0.0267857	32
gjb8	0.0267857	32
gjb9b	0.0223214	32
gjb7	0.0133929	32
gja9b	0.00892857	32
gjb9a	0.00892857	32
gjd1a	0.00892857	32
gjd1b	0.00892857	32
gja5a	0.00446429	32
gjc1	0.00446429	32
gjd2a	0.00446429	32
gje1a	0.00446429	32
gja10a	0	32
gja10b	0	32
gja11	0	32
gja12.1	0	32
gja12.2	0	32
gja13.1	0	32
gja13.2	0	32
gja1a	0	32
gja2	0	32
gja3	0	32
gja4	0	32
gja5b	0	32
gja8a	0	32
gja8b	0	32
gjb1a	0	32
gjb1b	0	32
gjc2	0	32
gjd2b	0	32
gjd4	0	32
gjd5	0	32
gjd6	0	32
gje1b	0	32
gjz1	0	32
gjb8	0.611111	33
gjb3	0.222222	33
gjb9a	0.222222	33
gjb7	0.166667	33
gjb9b	0.111111	33
gjc4b	0.111111	33
gjb10	0.0555556	33
gja10a	0	33
gja10b	0	33
gja11	0	33
gja12.1	0	33
gja12.2	0	33
gja13.1	0	33
gja13.2	0	33
gja1a	0	33
gja1b	0	33
gja2	0	33
gja3	0	33
gja4	0	33
gja5a	0	33
gja5b	0	33
gja8a	0	33
gja8b	0	33
gja9a	0	33
gja9b	0	33
gjb1a	0	33
gjb1b	0	33
gjc1	0	33
gjc2	0	33
gjc4a.1	0	33
gjc4a.2	0	33
gjd1a	0	33
gjd1b	0	33
gjd2a	0	33
gjd2b	0	33
gjd4	0	33
gjd5	0	33
gjd6	0	33
gje1a	0	33
gje1b	0	33
gjz1	0	33
gjb8	0.695652	34
gjb3	0.34058	34
gjb10	0.166667	34
gjb9a	0.137681	34
gjc4b	0.0507246	34
gja12.1	0.0289855	34
gja1b	0.00724638	34
gja8a	0.00724638	34
gja9a	0.00724638	34
gjd1b	0.00724638	34
gjd2a	0.00724638	34
gja10a	0	34
gja10b	0	34
gja11	0	34
gja12.2	0	34
gja13.1	0	34
gja13.2	0	34
gja1a	0	34
gja2	0	34
gja3	0	34
gja4	0	34
gja5a	0	34
gja5b	0	34
gja8b	0	34
gja9b	0	34
gjb1a	0	34
gjb1b	0	34
gjb7	0	34
gjb9b	0	34
gjc1	0	34
gjc2	0	34
gjc4a.1	0	34
gjc4a.2	0	34
gjd1a	0	34
gjd2b	0	34
gjd4	0	34
gjd5	0	34
gjd6	0	34
gje1a	0	34
gje1b	0	34
gjz1	0	34
gjb8	0.707207	35
gjb3	0.40991	35
gjb10	0.202703	35
gjb9a	0.130631	35
gjc4b	0.0675676	35
gja12.1	0.0135135	35
gja1b	0.0135135	35
gjd2b	0.0135135	35
gje1a	0.0135135	35
gja13.1	0.00900901	35
gja2	0.0045045	35
gja9b	0.0045045	35
gjc4a.1	0.0045045	35
gjc4a.2	0.0045045	35
gjd1a	0.0045045	35
gja10a	0	35
gja10b	0	35
gja11	0	35
gja12.2	0	35
gja13.2	0	35
gja1a	0	35
gja3	0	35
gja4	0	35
gja5a	0	35
gja5b	0	35
gja8a	0	35
gja8b	0	35
gja9a	0	35
gjb1a	0	35
gjb1b	0	35
gjb7	0	35
gjb9b	0	35
gjc1	0	35
gjc2	0	35
gjd1b	0	35
gjd2a	0	35
gjd4	0	35
gjd5	0	35
gjd6	0	35
gje1b	0	35
gjz1	0	35
gjb8	0.690323	36
gjb3	0.363441	36
gjb10	0.165591	36
gjb9a	0.122581	36
gjc4b	0.0430108	36
gja1b	0.0301075	36
gja13.1	0.00860215	36
gja12.1	0.00430108	36
gjb1a	0.00430108	36
gjc4a.2	0.00430108	36
gja1a	0.00215054	36
gja4	0.00215054	36
gja8b	0.00215054	36
gja9b	0.00215054	36
gjb7	0.00215054	36
gjb9b	0.00215054	36
gjc4a.1	0.00215054	36
gjd1a	0.00215054	36
gjd1b	0.00215054	36
gjd2b	0.00215054	36
gja10a	0	36
gja10b	0	36
gja11	0	36
gja12.2	0	36
gja13.2	0	36
gja2	0	36
gja3	0	36
gja5a	0	36
gja5b	0	36
gja8a	0	36
gja9a	0	36
gjb1b	0	36
gjc1	0	36
gjc2	0	36
gjd2a	0	36
gjd4	0	36
gjd5	0	36
gjd6	0	36
gje1a	0	36
gje1b	0	36
gjz1	0	36
gjb8	0.838565	37
gjb3	0.457399	37
gjb10	0.188341	37
gjb9a	0.165919	37
gja1b	0.0538117	37
gjc4b	0.0358744	37
gjd1b	0.0134529	37
gja13.1	0.00896861	37
gja9b	0.00896861	37
gjb7	0.00896861	37
gjd2b	0.00896861	37
gja12.1	0.0044843	37
gja1a	0.0044843	37
gja2	0.0044843	37
gja4	0.0044843	37
gjc4a.1	0.0044843	37
gjd1a	0.0044843	37
gjd2a	0.0044843	37
gja10a	0	37
gja10b	0	37
gja11	0	37
gja12.2	0	37
gja13.2	0	37
gja3	0	37
gja5a	0	37
gja5b	0	37
gja8a	0	37
gja8b	0	37
gja9a	0	37
gjb1a	0	37
gjb1b	0	37
gjb9b	0	37
gjc1	0	37
gjc2	0	37
gjc4a.2	0	37
gjd4	0	37
gjd5	0	37
gjd6	0	37
gje1a	0	37
gje1b	0	37
gjz1	0	37
gjb8	0.520833	38
gjb3	0.381944	38
gjb10	0.229167	38
gjc4a.2	0.215278	38
gjc4a.1	0.152778	38
gjc4b	0.138889	38
gjb9a	0.111111	38
gjb7	0.0972222	38
gjb9b	0.0763889	38
gja1b	0.0625	38
gjd1b	0.0208333	38
gja12.1	0.0138889	38
gja3	0.0138889	38
gja13.1	0.00694444	38
gja9b	0.00694444	38
gjb1b	0.00694444	38
gjd2a	0.00694444	38
gjd2b	0.00694444	38
gja10a	0	38
gja10b	0	38
gja11	0	38
gja12.2	0	38
gja13.2	0	38
gja1a	0	38
gja2	0	38
gja4	0	38
gja5a	0	38
gja5b	0	38
gja8a	0	38
gja8b	0	38
gja9a	0	38
gjb1a	0	38
gjc1	0	38
gjc2	0	38
gjd1a	0	38
gjd4	0	38
gjd5	0	38
gjd6	0	38
gje1a	0	38
gje1b	0	38
gjz1	0	38
gjb3	0.602041	39
gjb8	0.357143	39
gjb10	0.285714	39
gjc4b	0.142857	39
gjb9a	0.0816327	39
gja1b	0.0204082	39
gjb9b	0.0204082	39
gjd1b	0.0204082	39
gja1a	0.0102041	39
gja8b	0.0102041	39
gjc4a.2	0.0102041	39
gjd2b	0.0102041	39
gjz1	0.0102041	39
gja10a	0	39
gja10b	0	39
gja11	0	39
gja12.1	0	39
gja12.2	0	39
gja13.1	0	39
gja13.2	0	39
gja2	0	39
gja3	0	39
gja4	0	39
gja5a	0	39
gja5b	0	39
gja8a	0	39
gja9a	0	39
gja9b	0	39
gjb1a	0	39
gjb1b	0	39
gjb7	0	39
gjc1	0	39
gjc2	0	39
gjc4a.1	0	39
gjd1a	0	39
gjd2a	0	39
gjd4	0	39
gjd5	0	39
gjd6	0	39
gje1a	0	39
gje1b	0	39
gjb8	0.92	40
gjb10	0.24	40
gjb3	0.213333	40
gjb9a	0.213333	40
gjc4b	0.08	40
gja1b	0.0133333	40
gja2	0.0133333	40
gjd1b	0.0133333	40
gjd2a	0.0133333	40
gja10a	0	40
gja10b	0	40
gja11	0	40
gja12.1	0	40
gja12.2	0	40
gja13.1	0	40
gja13.2	0	40
gja1a	0	40
gja3	0	40
gja4	0	40
gja5a	0	40
gja5b	0	40
gja8a	0	40
gja8b	0	40
gja9a	0	40
gja9b	0	40
gjb1a	0	40
gjb1b	0	40
gjb7	0	40
gjb9b	0	40
gjc1	0	40
gjc2	0	40
gjc4a.1	0	40
gjc4a.2	0	40
gjd1a	0	40
gjd2b	0	40
gjd4	0	40
gjd5	0	40
gjd6	0	40
gje1a	0	40
gje1b	0	40
gjz1	0	40
gjb8	0.39	41
gjc4b	0.36	41
gjb9a	0.09	41
gjb10	0.07	41
gjb3	0.07	41
gja1b	0.02	41
gja3	0.01	41
gja8b	0.01	41
gjb7	0.01	41
gjb9b	0.01	41
gjc4a.1	0.01	41
gje1a	0.01	41
gje1b	0.01	41
gja10a	0	41
gja10b	0	41
gja11	0	41
gja12.1	0	41
gja12.2	0	41
gja13.1	0	41
gja13.2	0	41
gja1a	0	41
gja2	0	41
gja4	0	41
gja5a	0	41
gja5b	0	41
gja8a	0	41
gja9a	0	41
gja9b	0	41
gjb1a	0	41
gjb1b	0	41
gjc1	0	41
gjc2	0	41
gjc4a.2	0	41
gjd1a	0	41
gjd1b	0	41
gjd2a	0	41
gjd2b	0	41
gjd4	0	41
gjd5	0	41
gjd6	0	41
gjz1	0	41
gjb8	0.902318	42
gjb9a	0.240066	42
gjb3	0.22351	42
gjb10	0.150662	42
gjc4b	0.11755	42
gja3	0.0182119	42
gja1b	0.0149007	42
gjd1a	0.0115894	42
gja9a	0.00662252	42
gjb7	0.00662252	42
gje1a	0.00496689	42
gjd4	0.00331126	42
gja8b	0.00165563	42
gjc4a.1	0.00165563	42
gjd1b	0.00165563	42
gjz1	0.00165563	42
gja10a	0	42
gja10b	0	42
gja11	0	42
gja12.1	0	42
gja12.2	0	42
gja13.1	0	42
gja13.2	0	42
gja1a	0	42
gja2	0	42
gja4	0	42
gja5a	0	42
gja5b	0	42
gja8a	0	42
gja9b	0	42
gjb1a	0	42
gjb1b	0	42
gjb9b	0	42
gjc1	0	42
gjc2	0	42
gjc4a.2	0	42
gjd2a	0	42
gjd2b	0	42
gjd5	0	42
gjd6	0	42
gje1b	0	42
gjb8	0.866109	43
gjb3	0.297071	43
gjc4b	0.175732	43
gjb10	0.171548	43
gjb9a	0.154812	43
gja1b	0.0251046	43
gjd1b	0.0125523	43
gja3	0.0083682	43
gje1a	0.0083682	43
gjz1	0.0083682	43
gja13.1	0.0041841	43
gja13.2	0.0041841	43
gja2	0.0041841	43
gja8a	0.0041841	43
gjb7	0.0041841	43
gjc1	0.0041841	43
gjc4a.1	0.0041841	43
gjd1a	0.0041841	43
gjd2a	0.0041841	43
gja10a	0	43
gja10b	0	43
gja11	0	43
gja12.1	0	43
gja12.2	0	43
gja1a	0	43
gja4	0	43
gja5a	0	43
gja5b	0	43
gja8b	0	43
gja9a	0	43
gja9b	0	43
gjb1a	0	43
gjb1b	0	43
gjb9b	0	43
gjc2	0	43
gjc4a.2	0	43
gjd2b	0	43
gjd4	0	43
gjd5	0	43
gjd6	0	43
gje1b	0	43
gjb8	0.945652	44
gjb3	0.233696	44
gjb9a	0.184783	44
gjb10	0.141304	44
gjc4b	0.103261	44
gja1b	0.0108696	44
gja3	0.0108696	44
gja13.2	0.00543478	44
gjb7	0.00543478	44
gjc4a.1	0.00543478	44
gjd1a	0.00543478	44
gje1a	0.00543478	44
gja10a	0	44
gja10b	0	44
gja11	0	44
gja12.1	0	44
gja12.2	0	44
gja13.1	0	44
gja1a	0	44
gja2	0	44
gja4	0	44
gja5a	0	44
gja5b	0	44
gja8a	0	44
gja8b	0	44
gja9a	0	44
gja9b	0	44
gjb1a	0	44
gjb1b	0	44
gjb9b	0	44
gjc1	0	44
gjc2	0	44
gjc4a.2	0	44
gjd1b	0	44
gjd2a	0	44
gjd2b	0	44
gjd4	0	44
gjd5	0	44
gjd6	0	44
gje1b	0	44
gjz1	0	44
gjb8	0.864865	45
gjb9a	0.324324	45
gjb3	0.297297	45
gjb10	0.175676	45
gjc4b	0.0810811	45
gja1b	0.027027	45
gjb7	0.0135135	45
gjd1b	0.0135135	45
gjd2a	0.0135135	45
gje1a	0.0135135	45
gja10a	0	45
gja10b	0	45
gja11	0	45
gja12.1	0	45
gja12.2	0	45
gja13.1	0	45
gja13.2	0	45
gja1a	0	45
gja2	0	45
gja3	0	45
gja4	0	45
gja5a	0	45
gja5b	0	45
gja8a	0	45
gja8b	0	45
gja9a	0	45
gja9b	0	45
gjb1a	0	45
gjb1b	0	45
gjb9b	0	45
gjc1	0	45
gjc2	0	45
gjc4a.1	0	45
gjc4a.2	0	45
gjd1a	0	45
gjd2b	0	45
gjd4	0	45
gjd5	0	45
gjd6	0	45
gje1b	0	45
gjz1	0	45
gjb8	0.935484	46
gjb3	0.193548	46
gjb9a	0.16129	46
gjb10	0.0645161	46
gja1b	0.0322581	46
gja10a	0	46
gja10b	0	46
gja11	0	46
gja12.1	0	46
gja12.2	0	46
gja13.1	0	46
gja13.2	0	46
gja1a	0	46
gja2	0	46
gja3	0	46
gja4	0	46
gja5a	0	46
gja5b	0	46
gja8a	0	46
gja8b	0	46
gja9a	0	46
gja9b	0	46
gjb1a	0	46
gjb1b	0	46
gjb7	0	46
gjb9b	0	46
gjc1	0	46
gjc2	0	46
gjc4a.1	0	46
gjc4a.2	0	46
gjc4b	0	46
gjd1a	0	46
gjd1b	0	46
gjd2a	0	46
gjd2b	0	46
gjd4	0	46
gjd5	0	46
gjd6	0	46
gje1a	0	46
gje1b	0	46
gjz1	0	46
gjc4b	0.257862	47
gjb8	0.226415	47
gjb7	0.163522	47
gjb3	0.119497	47
gjb9a	0.0440252	47
gja1b	0.0314465	47
gjb10	0.0314465	47
gjc4a.1	0.0125786	47
gja10b	0.00628931	47
gja2	0.00628931	47
gja8b	0.00628931	47
gja9a	0.00628931	47
gja9b	0.00628931	47
gjb9b	0.00628931	47
gjc4a.2	0.00628931	47
gjd1a	0.00628931	47
gjd1b	0.00628931	47
gjd2a	0.00628931	47
gjz1	0.00628931	47
gja10a	0	47
gja11	0	47
gja12.1	0	47
gja12.2	0	47
gja13.1	0	47
gja13.2	0	47
gja1a	0	47
gja3	0	47
gja4	0	47
gja5a	0	47
gja5b	0	47
gja8a	0	47
gjb1a	0	47
gjb1b	0	47
gjc1	0	47
gjc2	0	47
gjd2b	0	47
gjd4	0	47
gjd5	0	47
gjd6	0	47
gje1a	0	47
gje1b	0	47
gjb8	0.229167	48
gjb7	0.125	48
gjb9b	0.125	48
gjb9a	0.104167	48
gjc4b	0.0833333	48
gjb3	0.0625	48
gjc1	0.0208333	48
gja10a	0	48
gja10b	0	48
gja11	0	48
gja12.1	0	48
gja12.2	0	48
gja13.1	0	48
gja13.2	0	48
gja1a	0	48
gja1b	0	48
gja2	0	48
gja3	0	48
gja4	0	48
gja5a	0	48
gja5b	0	48
gja8a	0	48
gja8b	0	48
gja9a	0	48
gja9b	0	48
gjb10	0	48
gjb1a	0	48
gjb1b	0	48
gjc2	0	48
gjc4a.1	0	48
gjc4a.2	0	48
gjd1a	0	48
gjd1b	0	48
gjd2a	0	48
gjd2b	0	48
gjd4	0	48
gjd5	0	48
gjd6	0	48
gje1a	0	48
gje1b	0	48
gjz1	0	48
gjb3	0.377778	49
gjb10	0.244444	49
gjb8	0.155556	49
gjb9b	0.133333	49
gjc4b	0.111111	49
gjb9a	0.0888889	49
gjb7	0.0666667	49
gja1b	0.0444444	49
gjc4a.1	0.0444444	49
gjb1a	0.0222222	49
gjb1b	0.0222222	49
gjd1a	0.0222222	49
gjd2a	0.0222222	49
gje1b	0.0222222	49
gja10a	0	49
gja10b	0	49
gja11	0	49
gja12.1	0	49
gja12.2	0	49
gja13.1	0	49
gja13.2	0	49
gja1a	0	49
gja2	0	49
gja3	0	49
gja4	0	49
gja5a	0	49
gja5b	0	49
gja8a	0	49
gja8b	0	49
gja9a	0	49
gja9b	0	49
[truncated: 7,759 more rows]
