# Supplementary material for: Connexinplexity: the spatial and temporal expression of connexin genes during vertebrate organogenesis
Source: G3 (Bethesda). 2022 Mar 24;12(5):jkac062. doi: 10.1093/g3journal/jkac062 (PMC9073686; doi:10.1093/g3journal/jkac062)
Supplement: jkac062_Supp_Table5 [file jkac062_supp_table5.xlsx]

## Sheet: Sheet1
Reagent	Company	Identifier
gjb8 in situ probe	ACD	Dr-cx30-3
aox5 in situ probe	ACD	Dr-aox5
ppl in situ probe	ACD	Dr-ppl
gjb7 in situ probe	ACD	Dr-cx28-8
atp1b1b in situ probe	ACD	Dr-atp1b1b
atp6v1aa in situ probe	ACD	Dr-atp6v1aa
Multiplex Fluorescent Reagent Kit v2	ACD	323100
Opal Fluorophore 520	Akoya Biosciences	FP1487001KT
Opal Fluorophore 570	Akoya Biosciences	FP1488001KT
DAPI	Thermo Fisher	D1306
